# Supplementary material for: Late middle Miocene caviomorph rodents from Tarapoto, Peruvian Amazonia
Source: PLoS One. 2021 Nov 3;16(11):e0258455. doi: 10.1371/journal.pone.0258455 (PMC8565788; doi:10.1371/journal.pone.0258455)
Supplement: S1 Table — The previous assignation of the material from La Venta are specified (Walton, 1990, 1997). * indicates the specimens selected by Walton (1990) as holotypes, *** indicates the specimens selected in this study as holotypes. (XLSX) [file pone.0258455.s003.xlsx]

## Sheet: Feuil1
S1 Table. Dental measurements (in millimeters) of rodent material from TAR-31 (Tarapoto, Peru; late middle Miocene) and La Venta (Colombia; late middle Miocene). The previous assignation of the material from La Venta are specified (Walton, 1990, 1997). * indicates the specimens selected by Walton (1990) as holotypes, *** indicates the specimens selected in this study as holotypes.
IGM collection number (Walton, 1997)	Field number (Walton, 1990)	MUSM collection number	Species	Loci	State	Zona	Locality	Formation	References		Measure
									Authors	Previous identification	len	wid	Hg	Hb	HIg	HIb
Specimens from La Venta and TAR-31 included in this study
FMNH PM 54672***	FMNH PM 54577*		Microsteiromys jacobsi	right mandibularight fragment with i, dp4-m3		La Venta	IGM-DU locality 022 or UCMP locality V4536, Monkey Beds	Baraya Member, Villavieja Fm.	Walton, 1990: fig. 16A; Walton, 1997: fig. 24.1B, 24.2B; this study: Fig. 3A	Microsteiromys jacobsi (Walton, 1990)	11.92
FMNH PM 54672***	FMNH PM 54577*		Microsteiromys jacobsi	right incisive		La Venta	IGM-DU locality 022 or UCMP locality V4536, Monkey Beds	Baraya Member, Villavieja Fm.	Walton, 1997: fig. 24.1B	Microsteiromys jacobsi (Walton, 1990)	2.8	1.5
FMNH PM 54672***	FMNH PM 54577*		Microsteiromys jacobsi	right dp4	sligthly anteriorly and posterolingually broken	La Venta	IGM-DU locality 022 or UCMP locality V4536, Monkey Beds	Baraya Member, Villavieja Fm.	Walton, 1990: fig. 16A; Walton, 1997: fig. 24.1B, 24.2B; this study: Fig. 3A	Microsteiromys jacobsi (Walton, 1990)	2.66	2.33
FMNH PM 54672***	FMNH PM 54577*		Microsteiromys jacobsi	right m1	sligthly anteriorly broken	La Venta	IGM-DU locality 022 or UCMP locality V4536, Monkey Beds	Baraya Member, Villavieja Fm.	Walton, 1990: fig. 16A; Walton, 1997: fig. 24.1B, 24.2B; this study: Fig. 3A	Microsteiromys jacobsi (Walton, 1990)	3.13	2.4
FMNH PM 54672***	FMNH PM 54577*		Microsteiromys jacobsi	right m2		La Venta	IGM-DU locality 022 or UCMP locality V4536, Monkey Beds	Baraya Member, Villavieja Fm.	Walton, 1990: fig. 16A; Walton, 1997: fig. 24.1B, 24.2B; this study: Fig. 3A	Microsteiromys jacobsi (Walton, 1990)	3.066	2.4
FMNH PM 54672***	FMNH PM 54577*		Microsteiromys jacobsi	right m3		La Venta	IGM-DU locality 022 or UCMP locality V4536, Monkey Beds	Baraya Member, Villavieja Fm.	Walton, 1990: fig. 16A; this study: Fig. 3A	Microsteiromys jacobsi (Walton, 1990)	3.066	2.13
IGM unnumbered specimen	IGM-DU 88-034		Microsteiromys jacobsi	right m1 or m2	posterior fragment	La Venta	CVP 10, Fish Bed	Baraya Member, Villavieja Fm.	Walton, 1990: fig. 16B; this study: Fig. 3B	Microsteiromys jacobsi (Walton, 1990)		2.42
IGM unnumbered specimen	IGM-DU 89-249		Microsteiromys jacobsi	left p4		La Venta	locality 032-5, El Cardón Red Bed	Cerro Colorado Member, Villavieja Fm.	Walton, 1990: fig. 16C; this study: Fig. 3C	Microsteiromys jacobsi (Walton, 1990)	2.51	2.5
IGM unnumbered specimen	IGM-DU 89-249		Microsteiromys jacobsi	left m1	very worn	La Venta	locality 032-5, El Cardón Red Bed	Cerro Colorado Member, Villavieja Fm.	Walton, 1990: fig. 16C; this study: Fig. 3C	Microsteiromys jacobsi (Walton, 1990)	2.44	2.31
		MUSM 4284	Nuyuyomys chinqaska	left dP4	mesiolingual fragment	Tarapoto	TAR-31	lower Member, Ipuroro Fm.	this study		2.094	1.621		0.813		0.388252
		MUSM 4285	Nuyuyomys chinqaska	left dP4		Tarapoto	TAR-31	lower Member, Ipuroro Fm.	this study: Fig. 5Z		2.478	1.749	1.13	0.644	0.456013	0.259887
		MUSM 4286	Nuyuyomys chinqaska	left dP4	digested	Tarapoto	TAR-31	lower Member, Ipuroro Fm.	this study		2.24	1.597	0.861	0.529	0.384375	0.236161
		MUSM 4287	Nuyuyomys chinqaska	left dP4	little distolabially broken	Tarapoto	TAR-31	lower Member, Ipuroro Fm.	this study		2.54	1.771	0.527	0.618	0.20748	0.243307
		MUSM 4288	Nuyuyomys chinqaska	left dP4	mesial fragment	Tarapoto	TAR-31	lower Member, Ipuroro Fm.	this study		2.038	1.737	0.811		0.397939
		MUSM 4289	Nuyuyomys chinqaska	right dP4	distolabially broken	Tarapoto	TAR-31	lower Member, Ipuroro Fm.	this study		2.578	1.889	1.047		0.406129
		MUSM 4290	Nuyuyomys chinqaska	right dP4		Tarapoto	TAR-31	lower Member, Ipuroro Fm.	this study: Fig. 5P		2.544	2.1	1.182	0.85	0.464623	0.334119
		MUSM 4291	Nuyuyomys chinqaska	right dP4		Tarapoto	TAR-31	lower Member, Ipuroro Fm.	this study		2.307	1.989	1.05	0.653	0.455137	0.283052
		MUSM 4292	Nuyuyomys chinqaska	right dP4		Tarapoto	TAR-31	lower Member, Ipuroro Fm.	this study: Fig. 5U		2.488	2.059	0.731	0.724	0.29381	0.290997
		MUSM 4293	Nuyuyomys chinqaska	right dP4	digested	Tarapoto	TAR-31	lower Member, Ipuroro Fm.	this study: Fig. 5C'		2.56	2.093	1.203	0.755	0.469922	0.294922
		MUSM 4294	Nuyuyomys chinqaska	right dP4	fresh	Tarapoto	TAR-31	lower Member, Ipuroro Fm.	this study: Fig. 5D'		2.722	2.35	1.353	1.149	0.497061	0.422116
		MUSM 4295	Nuyuyomys chinqaska	left P4		Tarapoto	TAR-31	lower Member, Ipuroro Fm.	this study: Fig. 5Q		1.809	1.858	1.54	1.164	0.851299	0.643449
		MUSM 1974	Nuyuyomys chinqaska	left P4		Pilcopata	MD-67	unnamed Fm.	Antoine et al., 2013: fig. 3M; this study	cf. Microsteiromys sp. (Antoine et al., 2013)
		MUSM 4296	Nuyuyomys chinqaska	right M	mesial fragment	Tarapoto	TAR-31	lower Member, Ipuroro Fm.	this study		1.534	2.312
		MUSM 4297	Nuyuyomys chinqaska	right M	labial fragment	Tarapoto	TAR-31	lower Member, Ipuroro Fm.	this study		2.063	1.582
		MUSM 1975	Nuyuyomys chinqaska	right M		Pilcopata	MD-67	unnamed Fm.	Antoine et al., 2013: fig. 3N; this study	cf. Microsteiromys sp. (Antoine et al., 2013)
		MUSM 4298	Nuyuyomys chinqaska	left M1 or M2?		Tarapoto	TAR-31	lower Member, Ipuroro Fm.	this study: Fig. 5E'		2.269	2.343	1.442	1.052	0.635522	0.46364
		MUSM 4299	Nuyuyomys chinqaska	right M1 or M2?	digested	Tarapoto	TAR-31	lower Member, Ipuroro Fm.	this study		2.105	2.255	1.644	1.028	0.780998	0.488361
		MUSM 4300	Nuyuyomys chinqaska	left M1?	labial fragment	Tarapoto	TAR-31	lower Member, Ipuroro Fm.	this study		2.087	1.659
		MUSM 4301	Nuyuyomys chinqaska	left M1?	labial fragment	Tarapoto	TAR-31	lower Member, Ipuroro Fm.	this study		2.14	1.575
		MUSM 4302	Nuyuyomys chinqaska	left M1?	labial fragment	Tarapoto	TAR-31	lower Member, Ipuroro Fm.	this study		2.236	1.625
		MUSM 4303	Nuyuyomys chinqaska	left M1?	almost fresh	Tarapoto	TAR-31	lower Member, Ipuroro Fm.	this study: Fig. 5Y		2.419	2.324	1.795	0.978	0.742042	0.404299
		MUSM 4304	Nuyuyomys chinqaska	left M1?		Tarapoto	TAR-31	lower Member, Ipuroro Fm.	this study		2.238	2.252	1.017	1.002	0.454424	0.447721
		MUSM 4305	Nuyuyomys chinqaska	left M1?	digested	Tarapoto	TAR-31	lower Member, Ipuroro Fm.	this study		2.318	2.248	1.336	0.958	0.576359	0.413287
		MUSM 4306	Nuyuyomys chinqaska	left M1?		Tarapoto	TAR-31	lower Member, Ipuroro Fm.	this study: Fig. 5V		2.008	2.12	1.279	1.108	0.636952	0.551793
		MUSM 4307	Nuyuyomys chinqaska	right M1?		Tarapoto	TAR-31	lower Member, Ipuroro Fm.	this study		2.089	2.072	1.553	1.11	0.743418	0.531355
		MUSM 4308***	Nuyuyomys chinqaska	right M1?		Tarapoto	TAR-31	lower Member, Ipuroro Fm.	this study: Fig. 5R		2.125	2.159	1.553	1.004	0.730824	0.472471
		MUSM 4309	Nuyuyomys chinqaska	right M1?	almost fresh	Tarapoto	TAR-31	lower Member, Ipuroro Fm.	this study: Fig. 5A'		2.046	2.131	1.37	1.099	0.669599	0.537146
		MUSM 4310	Nuyuyomys chinqaska	right M1?		Tarapoto	TAR-31	lower Member, Ipuroro Fm.	this study		2.164	2.102	1.312	0.915	0.606285	0.422828
		MUSM 4311	Nuyuyomys chinqaska	right M1?		Tarapoto	TAR-31	lower Member, Ipuroro Fm.	this study		2.281	2.387	1.49	0.941	0.653222	0.412538
		MUSM 4312	Nuyuyomys chinqaska	right M1?		Tarapoto	TAR-31	lower Member, Ipuroro Fm.	this study		2.01	2.145	1.177	0.9	0.585572	0.447761
		MUSM 4313	Nuyuyomys chinqaska	right M1?		Tarapoto	TAR-31	lower Member, Ipuroro Fm.	this study		2.215	2.114	1.518	0.965	0.685327	0.435666
		MUSM 4314	Nuyuyomys chinqaska	right M1?	almost fresh	Tarapoto	TAR-31	lower Member, Ipuroro Fm.	this study: Fig. 5B'		2.229	2.043	1.344	1.032	0.602961	0.462988
		MUSM 4315	Nuyuyomys chinqaska	right M2 (or M3)?		Tarapoto	TAR-31	lower Member, Ipuroro Fm.	this study		2.231	2.414	1.349	0.935	0.604662	0.419095
		MUSM 4316	Nuyuyomys chinqaska	left M2?	very worn	Tarapoto	TAR-31	lower Member, Ipuroro Fm.	this study		2.916	2.541	0.813		0.278807
		MUSM 4317	Nuyuyomys chinqaska	left M2?	very worn	Tarapoto	TAR-31	lower Member, Ipuroro Fm.	this study		2.652	2.913	1.171	0.82	0.441554	0.309201
		MUSM 4318	Nuyuyomys chinqaska	left M2?	digested	Tarapoto	TAR-31	lower Member, Ipuroro Fm.	this study		2.434	2.351	1.52		0.624486
		MUSM 4319	Nuyuyomys chinqaska	left M2?		Tarapoto	TAR-31	lower Member, Ipuroro Fm.	this study: Fig. 5S		2.198	2.562	1.952	1.364	0.88808	0.620564
		MUSM 4320	Nuyuyomys chinqaska	left M2?		Tarapoto	TAR-31	lower Member, Ipuroro Fm.	this study: Fig. 5W		2.376	2.545	1.958	1.266	0.824074	0.532828
		MUSM 4321	Nuyuyomys chinqaska	right M2?	very worn	Tarapoto	TAR-31	lower Member, Ipuroro Fm.	this study		2.138	2.457	1.147	0.98	0.536483	0.458372
		MUSM 4322	Nuyuyomys chinqaska	right M2?		Tarapoto	TAR-31	lower Member, Ipuroro Fm.	this study		2.481	2.698	0.978	0.859	0.394196	0.346231
		MUSM 4323	Nuyuyomys chinqaska	left M3		Tarapoto	TAR-31	lower Member, Ipuroro Fm.	this study: Fig. 5X		2.222	2.327	1.368	0.564	0.615662	0.253825
		MUSM 4324	Nuyuyomys chinqaska	right M3		Tarapoto	TAR-31	lower Member, Ipuroro Fm.	this study: Fig. 5T		2.098	2.464	1.373	1.01	0.654433	0.481411
		MUSM 4325	Nuyuyomys chinqaska	left dp4	mesial fragment	Tarapoto	TAR-31	lower Member, Ipuroro Fm.	this study		1.435	1.49
		MUSM 4326	Nuyuyomys chinqaska	left dp4	mesial fragment	Tarapoto	TAR-31	lower Member, Ipuroro Fm.	this study		1.707	2.388
		MUSM 4327	Nuyuyomys chinqaska	left dp4	distal fragment	Tarapoto	TAR-31	lower Member, Ipuroro Fm.	this study		1.732	1.761	1.032	1.078	0.595843	0.622402
		MUSM 4328	Nuyuyomys chinqaska	left dp4	sligthly mesially broken	Tarapoto	TAR-31	lower Member, Ipuroro Fm.	this study		2.599	1.733	0.889	0.939	0.342055	0.361293
		MUSM 4329	Nuyuyomys chinqaska	left dp4		Tarapoto	TAR-31	lower Member, Ipuroro Fm.	this study: Fig. 5F		2.711	1.963	0.991	1.245	0.365548	0.45924
		MUSM 4330	Nuyuyomys chinqaska	right dp4	mesial fragment	Tarapoto	TAR-31	lower Member, Ipuroro Fm.	this study		1.769	1.661
		MUSM 4331	Nuyuyomys chinqaska	right dp4	distal fragment	Tarapoto	TAR-31	lower Member, Ipuroro Fm.	this study		1.994	1.861
		MUSM 4332	Nuyuyomys chinqaska	right dp4		Tarapoto	TAR-31	lower Member, Ipuroro Fm.	this study: Fig. 5A		2.627	1.699	1.249	1.234	0.475447	0.469737
		MUSM 4333	Nuyuyomys chinqaska	right dp4		Tarapoto	TAR-31	lower Member, Ipuroro Fm.	this study		2.768	1.877	0.824	0.752	0.297688	0.271676
		MUSM 4334	Nuyuyomys chinqaska	left p4	almost fresh	Tarapoto	TAR-31	lower Member, Ipuroro Fm.	this study: Fig. 5B		2.399	2.076	1.347	1.581	0.561484	0.659025
		MUSM 4335	Nuyuyomys chinqaska	left m	distally broken	Tarapoto	TAR-31	lower Member, Ipuroro Fm.	this study		1.86	1.785
		MUSM 4336	Nuyuyomys chinqaska	left m	labially broken	Tarapoto	TAR-31	lower Member, Ipuroro Fm.	this study		2.107	1.548
		MUSM 4337	Nuyuyomys chinqaska	left m	distolingually broken	Tarapoto	TAR-31	lower Member, Ipuroro Fm.	this study		2.261	2.239
		MUSM 4338	Nuyuyomys chinqaska	left m	mesially broken	Tarapoto	TAR-31	lower Member, Ipuroro Fm.	this study		2.175	2.407
		MUSM 4339	Nuyuyomys chinqaska	left m	very worn	Tarapoto	TAR-31	lower Member, Ipuroro Fm.	this study		2.261	2.343	0.898	0.915	0.397169	0.404688
		MUSM 4340	Nuyuyomys chinqaska	right m	lingual fragment	Tarapoto	TAR-31	lower Member, Ipuroro Fm.	this study		2.252	2.196
		MUSM 4341	Nuyuyomys chinqaska	right m		Tarapoto	TAR-31	lower Member, Ipuroro Fm.	this study		2.236	1.991	0.813	1.188	0.363596	0.531306
		MUSM 4342	Nuyuyomys chinqaska	right m		Tarapoto	TAR-31	lower Member, Ipuroro Fm.	this study		2.018	1.888
		MUSM 4343	Nuyuyomys chinqaska	left m1		Tarapoto	TAR-31	lower Member, Ipuroro Fm.	this study		2.24	2.073	1.05	1.288	0.46875	0.575
		MUSM 4344	Nuyuyomys chinqaska	left m1		Tarapoto	TAR-31	lower Member, Ipuroro Fm.	this study		2.168	2.047	1.106	1.351	0.510148	0.623155
		MUSM 4345	Nuyuyomys chinqaska	right m1	completed digested	Tarapoto	TAR-31	lower Member, Ipuroro Fm.	this study		2.141	1.846	0.865	1.024	0.404017	0.478281
		MUSM 4346	Nuyuyomys chinqaska	right m1		Tarapoto	TAR-31	lower Member, Ipuroro Fm.	this study		2.1	1.975		1.106		0.526667
		MUSM 4347	Nuyuyomys chinqaska	right m1	fresh	Tarapoto	TAR-31	lower Member, Ipuroro Fm.	this study: Fig. 5C		2.227	1.963	0.948	1.119	0.425685	0.50247
		MUSM 4348	Nuyuyomys chinqaska	right m1		Tarapoto	TAR-31	lower Member, Ipuroro Fm.	this study: Fig. 5G		2.263	2.032	1.091	1.403	0.482103	0.619973
		MUSM 4349	Nuyuyomys chinqaska	left m2		Tarapoto	TAR-31	lower Member, Ipuroro Fm.	this study		2.221	2.234	0.651	0.945	0.293111	0.425484
		MUSM 4350	Nuyuyomys chinqaska	left m2	digested	Tarapoto	TAR-31	lower Member, Ipuroro Fm.	this study		2.197	2.065	0.878	1.115	0.399636	0.50751
		MUSM 4351	Nuyuyomys chinqaska	left m2		Tarapoto	TAR-31	lower Member, Ipuroro Fm.	this study		2.28	2.227	1.141	1.188	0.500439	0.521053
		MUSM 4352	Nuyuyomys chinqaska	left m2		Tarapoto	TAR-31	lower Member, Ipuroro Fm.	this study: Fig. 5K		2.451	2.221	1.286	1.444	0.524684	0.589147
		MUSM 4353	Nuyuyomys chinqaska	left m2		Tarapoto	TAR-31	lower Member, Ipuroro Fm.	this study		2.47	2.425	1.136	1.195	0.459919	0.483806
		MUSM 4354	Nuyuyomys chinqaska	left m2		Tarapoto	TAR-31	lower Member, Ipuroro Fm.	this study		2.396	2.214	0.909	1.115	0.379382	0.465359
		MUSM 4355	Nuyuyomys chinqaska	left m2		Tarapoto	TAR-31	lower Member, Ipuroro Fm.	this study: Fig. 5H		2.314	2.047	1.188	1.457	0.513397	0.629646
		MUSM 4356	Nuyuyomys chinqaska	left m2		Tarapoto	TAR-31	lower Member, Ipuroro Fm.	this study: Fig. 5J		2.191	2.099	1.095	1.479	0.499772	0.675034
		MUSM 4357	Nuyuyomys chinqaska	left m2		Tarapoto	TAR-31	lower Member, Ipuroro Fm.	this study		2.223	2.202	0.772	0.798	0.347278	0.358974
		MUSM 4358	Nuyuyomys chinqaska	right m2		Tarapoto	TAR-31	lower Member, Ipuroro Fm.	this study		2.326	2.09	1.106	1.29	0.475494	0.5546
		MUSM 4359	Nuyuyomys chinqaska	right m2	fresh	Tarapoto	TAR-31	lower Member, Ipuroro Fm.	this study: Fig. 5D		2.287	2.296	1.041	1.494	0.455181	0.653258
		MUSM 4360	Nuyuyomys chinqaska	right m2		Tarapoto	TAR-31	lower Member, Ipuroro Fm.	this study: Fig. 5N		2.309	2.079	1.158	1.271	0.501516	0.550455
		MUSM 4361	Nuyuyomys chinqaska	right m2		Tarapoto	TAR-31	lower Member, Ipuroro Fm.	this study		2.314	2.048	0.807	0.859	0.348747	0.371219
		MUSM 4362	Nuyuyomys chinqaska	right m2		Tarapoto	TAR-31	lower Member, Ipuroro Fm.	this study: Fig. 5L		2.35	2.115	1.347	1.583	0.573191	0.673617
		MUSM 4363	Nuyuyomys chinqaska	right m2		Tarapoto	TAR-31	lower Member, Ipuroro Fm.	this study: Fig. 5M		2.232	2.173	1.065	1.106	0.477151	0.49552
		MUSM 4364	Nuyuyomys chinqaska	left m3		Tarapoto	TAR-31	lower Member, Ipuroro Fm.	this study: Fig. 5I		2.288	1.747	1.245	1.026	0.544143	0.448427
		MUSM 4365	Nuyuyomys chinqaska	right m3		Tarapoto	TAR-31	lower Member, Ipuroro Fm.	this study: Fig. 5O		2.269	1.927	1.338	1.436	0.589687	0.632878
		MUSM 4366	Nuyuyomys chinqaska	right m3		Tarapoto	TAR-31	lower Member, Ipuroro Fm.	this study: Fig. 5E		2.376	2.052	1.171	1.494	0.492845	0.628788
		MUSM 4367	Erethizontoidea gen. et sp. indet. 1	left p4	fresh	Tarapoto	TAR-31	lower Member, Ipuroro Fm.	this study: Fig. 5F'		2.323	1.969	1.286	1.657	0.553594	0.713302
		MUSM 4368	Erethizontoidea gen. et sp. indet. 2	right M1 or 2		Tarapoto	TAR-31	lower Member, Ipuroro Fm.	this study: Fig. 5G'		2.976	3.105	1.889	1.412	0.634745	0.474462
		MUSM 4283	Cavioidea gen. et sp. indet.	right p4		Tarapoto	TAR-31	lower Member, Ipuroro Fm.	this study: Fig. 6		4.126	2.41	4.728	5.234	1.1459	1.26854
		MUSM 4370	Ricardomys longidens	left upper tooth	distal fragment	Tarapoto	TAR-31	lower Member, Ipuroro Fm.	this study		1.371	1.9
		MUSM 4371	Ricardomys longidens	left upper tooth	distal fragment	Tarapoto	TAR-31	lower Member, Ipuroro Fm.	this study		1.833	1.909
		MUSM 4372	Ricardomys longidens	left upper tooth	distal fragment	Tarapoto	TAR-31	lower Member, Ipuroro Fm.	this study		2.021	2.11
		MUSM 4373	Ricardomys longidens	left upper tooth	mesial fragment	Tarapoto	TAR-31	lower Member, Ipuroro Fm.	this study		1.816	2.286
		MUSM 4374	Ricardomys longidens	right upper tooth?	fragment	Tarapoto	TAR-31	lower Member, Ipuroro Fm.	this study		1.713	2.349
		MUSM 4375	Ricardomys longidens, morph 1	left dP4 (or M1)?	lingually broken, specimen on the mx	Tarapoto	TAR-31	lower Member, Ipuroro Fm.	this study: Fig. 7P-R		1.953	1.635
		MUSM 4375	Ricardomys longidens, morph 2	left M1 (or M2)?	distally broken, specimen on the mx	Tarapoto	TAR-31	lower Member, Ipuroro Fm.	this study: Fig. 7P-R		1.785	1.748
		MUSM 4376	Ricardomys longidens, morph 1	left dP4 (or M1)?		Tarapoto	TAR-31	lower Member, Ipuroro Fm.	this study: Fig. 7N		1.979	1.832	0.601	0.956	0.303689	0.483072
		MUSM 4377	Ricardomys longidens, morph 1	left dP4 (or M1)?	early stage of wear	Tarapoto	TAR-31	lower Member, Ipuroro Fm.	this study: Fig. 7L		2.045	1.73	1.264	1.284	0.618093	0.627873
		MUSM 4378	Ricardomys longidens, morph 1	right dP4 (or M1)?	mesially broken	Tarapoto	TAR-31	lower Member, Ipuroro Fm.	this study		1.744	1.734
		MUSM 4379	Ricardomys longidens, morph 1	right dP4 (or M1)?	distally broken	Tarapoto	TAR-31	lower Member, Ipuroro Fm.	this study		1.958	1.993	0.863	0.765	0.440756	0.390705
		MUSM 4380	Ricardomys longidens, morph 1	right dP4 (or M1)?		Tarapoto	TAR-31	lower Member, Ipuroro Fm.	this study: Fig. 7M		2.035	1.773
		MUSM 4381	Ricardomys longidens, morph 1	right dP4?		Tarapoto	TAR-31	lower Member, Ipuroro Fm.	this study		1.92	1.599
		MUSM 4382	Ricardomys longidens, morph 2	left M1 or M2?		Tarapoto	TAR-31	lower Member, Ipuroro Fm.	this study		2.34	2.086	0.776	0.878	0.331624	0.375214
		MUSM 4383	Ricardomys longidens, morph 2	left M1 or M2?		Tarapoto	TAR-31	lower Member, Ipuroro Fm.	this study		2.09	1.796	0.948	0.928	0.453589	0.444019
		MUSM 4384	Ricardomys longidens, morph 2	left M1 or M2?		Tarapoto	TAR-31	lower Member, Ipuroro Fm.	this study: Fig. 7O		2.161	1.8	0.902	0.833	0.417399	0.38547
		MUSM 4385	Ricardomys longidens, morph 2	right M1 or M2?	distally broken	Tarapoto	TAR-31	lower Member, Ipuroro Fm.	this study		2.068	1.973	0.722	0.611	0.34913	0.295455
		MUSM 4386	Ricardomys longidens, morph 2	right M1 or M2?		Tarapoto	TAR-31	lower Member, Ipuroro Fm.	this study		1.861	1.805
		MUSM 4387	Ricardomys longidens, morph 2	right M1 or M2?		Tarapoto	TAR-31	lower Member, Ipuroro Fm.	this study		2.151	1.748	0.915	0.798	0.425384	0.37099
		MUSM 4388	Ricardomys longidens, morph 2	right M1 or M2?		Tarapoto	TAR-31	lower Member, Ipuroro Fm.	this study: Fig. 7S		2.4	2.17	1.047	0.933	0.43625	0.38875
		MUSM 4389	Ricardomys longidens, morph 2	left M2?		Tarapoto	TAR-31	lower Member, Ipuroro Fm.	this study		2.619	2.215	0.555	0.796	0.211913	0.303933
		MUSM 4390	Ricardomys longidens, morph 3	right M3?		Tarapoto	TAR-31	lower Member, Ipuroro Fm.	this study: Fig. 7T		1.798	1.526	0.796	0.755	0.442714	0.419911
		MUSM 4391	Ricardomys longidens, morph 4	left upper molar	mesially broken	Tarapoto	TAR-31	lower Member, Ipuroro Fm.	this study		2.11	1.675
		MUSM 4392	Ricardomys longidens, morph 4	left upper molar	distal fragment	Tarapoto	TAR-31	lower Member, Ipuroro Fm.	this study: Fig. 7U		1.646	1.718
		MUSM 4393	Ricardomys longidens, morph 4	left upper molar	mesially broken	Tarapoto	TAR-31	lower Member, Ipuroro Fm.	this study: Fig. 7V		2.307	2.017
		MUSM 4394	Ricardomys longidens, morph 4	left upper molar	distal fragment	Tarapoto	TAR-31	lower Member, Ipuroro Fm.	this study		1.758	2.025
		MUSM 4395	Ricardomys longidens, morph 4	right upper molar	mesially broken	Tarapoto	TAR-31	lower Member, Ipuroro Fm.	this study		2.015	2.159
		MUSM 4396	Ricardomys longidens, morph 4	right upper molar	distal fragment	Tarapoto	TAR-31	lower Member, Ipuroro Fm.	this study		1.859	2.186
IGM 183847***	IGM-DU 87-228*		Ricardomys longidens	right dp4		La Venta	IGM-DU locality 032, El Cardón Red Bed	Cerro Colorado Member, Villavieja Fm.	Walton, 1997: fig. 24.1C; this study: Fig. 7A	Ricardomys longidens (Walton, 1990)
IGM 183847***	IGM-DU 87-228*		Ricardomys longidens	right incisive		La Venta	IGM-DU locality 032, El Cardón Red Bed	Cerro Colorado Member, Villavieja Fm.	Walton, 1990: fig. 9A, B; Walton, 1997: fig. 24.1C, 24.2D; this study: Fig. 7A	Ricardomys longidens (Walton, 1990)	3.12	1.84
IGM 183847***	IGM-DU 87-228*		Ricardomys longidens	right dp4		La Venta	IGM-DU locality 032, El Cardón Red Bed	Cerro Colorado Member, Villavieja Fm.	Walton, 1990: fig. 9A, B; Walton, 1997: fig. 24.1C, 24.2D; this study: Fig. 7A	Ricardomys longidens (Walton, 1990)	3.04	2
IGM 183847***	IGM-DU 87-228*		Ricardomys longidens	right m1		La Venta	IGM-DU locality 032, El Cardón Red Bed	Cerro Colorado Member, Villavieja Fm.	Walton, 1990: fig. 9A, B; Walton, 1997: fig. 24.1C, 24.2D; this study: Fig. 7A	Ricardomys longidens (Walton, 1990)	3.65	2.1
		MUSM 4397	Ricardomys longidens	left dp4		Tarapoto	TAR-31	lower Member, Ipuroro Fm.	this study		1.89	1.231	0.82	0.653	0.433862	0.345503
		MUSM 4398	Ricardomys longidens	left dp4		Tarapoto	TAR-31	lower Member, Ipuroro Fm.	this study		2.073	1.26	0.835	0.607	0.402798	0.292812
		MUSM 4399	Ricardomys longidens	left dp4		Tarapoto	TAR-31	lower Member, Ipuroro Fm.	this study: Fig. 7F		2.085	1.449	1.089	0.854	0.522302	0.409592
		MUSM 4400	Ricardomys longidens	left dp4		Tarapoto	TAR-31	lower Member, Ipuroro Fm.	this study: Fig. 7B		2.075	1.349	1.073	1.08	0.517108	0.520482
		MUSM 4401	Ricardomys longidens	left dp4	distal fragment	Tarapoto	TAR-31	lower Member, Ipuroro Fm.	this study		1.694	1.392
		MUSM 4402	Ricardomys longidens	right dp4	mesial fragment	Tarapoto	TAR-31	lower Member, Ipuroro Fm.	this study		1.575	1.479
		MUSM 4403	Ricardomys longidens	right dp4		Tarapoto	TAR-31	lower Member, Ipuroro Fm.	this study		2.018	1.419	0.93	0.863	0.460852	0.427651
		MUSM 4404	Ricardomys longidens	right dp4		Tarapoto	TAR-31	lower Member, Ipuroro Fm.	this study		2.129	1.425	0.956	0.848	0.449037	0.398309
		MUSM 4405	Ricardomys longidens	right dp4		Tarapoto	TAR-31	lower Member, Ipuroro Fm.	this study: Fig. 7J		2.002	1.352	0.948	0.902	0.473526	0.450549
		MUSM 4406	Ricardomys longidens	right m		Tarapoto	TAR-31	lower Member, Ipuroro Fm.	this study: Fig. 7G		1.929	1.443	0.7	0.553	0.362882	0.286677
		MUSM 4407	Ricardomys longidens	left m1 or m2?		Tarapoto	TAR-31	lower Member, Ipuroro Fm.	this study: Fig. 7C		1.873	1.52	0.67	0.631	0.357715	0.336893
		MUSM 4408	Ricardomys longidens	left m1?	digested	Tarapoto	TAR-31	lower Member, Ipuroro Fm.	this study: Fig. 7D		2.529	1.916	1.329	1.123	0.525504	0.444049
		MUSM 4409	Ricardomys longidens	right m1?	distally broken	Tarapoto	TAR-31	lower Member, Ipuroro Fm.	this study		2.498	1.921	0.783	0.64	0.313451	0.256205
		MUSM 4410	Ricardomys longidens	left m2?		Tarapoto	TAR-31	lower Member, Ipuroro Fm.	this study		2.458	1.876	0.926	0.625	0.376729	0.254272
		MUSM 4411	Ricardomys longidens	left m2?	digested	Tarapoto	TAR-31	lower Member, Ipuroro Fm.	this study: Fig. 7H		2.313	1.903	1.006	0.657	0.434933	0.284047
		MUSM 4412	Ricardomys longidens	left m2?		Tarapoto	TAR-31	lower Member, Ipuroro Fm.	this study: Fig. 7E		2.351	1.882	0.841	0.828	0.35772	0.352191
		MUSM 4413	Ricardomys longidens	right m2	distally broken	Tarapoto	TAR-31	lower Member, Ipuroro Fm.	this study		2.608	1.815
		MUSM 4414	Ricardomys longidens	right m2?		Tarapoto	TAR-31	lower Member, Ipuroro Fm.	this study: Fig. 7K		2.365	1.801	1.355	0.952	0.572939	0.402537
		MUSM 4415	Ricardomys longidens	right m2?
		MUSM 4416	Ricardomys longidens	left m3?		Tarapoto	TAR-31	lower Member, Ipuroro Fm.	this study		2.433	1.94	1.299	1.039	0.533909	0.427045
		MUSM 4417	Ricardomys longidens	left m3?		Tarapoto	TAR-31	lower Member, Ipuroro Fm.	this study: Fig. 7I		2.234	1.733	1.099	0.872	0.491943	0.390331
		MUSM 4418	Ricardomys longidens	left m3?		Tarapoto	TAR-31	lower Member, Ipuroro Fm.	this study		2.346	1.857	1.39	0.991	0.592498	0.422421
		MUSM 4419	Ricardomys longidens	left m3?	mesially broken	Tarapoto	TAR-31	lower Member, Ipuroro Fm.	this study		2.294	1.766
		MUSM 4660	Octodontoidea gen. et sp. indet.	left dP4	worn	Tarapoto	TAR-31	lower Member, Ipuroro Fm.	this study: Fig. 8B		2.084	1.813
		MUSM 4661	Octodontoidea gen. et sp. indet.	right M3	very worn	Tarapoto	TAR-31	lower Member, Ipuroro Fm.	this study: Fig. 8C		1.457	1.908
		MUSM 4662	Octodontoidea gen. et sp. indet.	left m1 or m2	worn	Tarapoto	TAR-31	lower Member, Ipuroro Fm.	this study: Fig. 8A		1.958	1.863
		MUSM 4532	Microscleromys cribriphilus	left dp4	fresh	Tarapoto	TAR-31	lower Member, Ipuroro Fm.	this study: Fig. 10A		1.8	1.032	0.677	0.698	0.376111	0.387778
		MUSM 4533	Microscleromys cribriphilus	left dp4	anteriorly broken	Tarapoto	TAR-31	lower Member, Ipuroro Fm.	this study		1.498	1.128
		MUSM 4534	Microscleromys cribriphilus	left dp4	posteriorly broken	Tarapoto	TAR-31	lower Member, Ipuroro Fm.	this study		1.639	1.167
		MUSM 4535	Microscleromys cribriphilus	left dp4	posterior fragment	Tarapoto	TAR-31	lower Member, Ipuroro Fm.	this study		1.297	1.091
		MUSM 4536	Microscleromys cribriphilus	left dp4	anteriorly broken	Tarapoto	TAR-31	lower Member, Ipuroro Fm.	this study: Fig. 10K		1.817	1.128
		MUSM 4537	Microscleromys cribriphilus	left dp4	posterior fragment	Tarapoto	TAR-31	lower Member, Ipuroro Fm.	this study		1.516	1.154
		MUSM 4538	Microscleromys cribriphilus	left dp4	posterior fragment	Tarapoto	TAR-31	lower Member, Ipuroro Fm.	this study		1.269	1.151
		MUSM 4539	Microscleromys cribriphilus	left dp4	broken in two parts	Tarapoto	TAR-31	lower Member, Ipuroro Fm.	this study		1.932	1.121
		MUSM 4540	Microscleromys cribriphilus	left dp4		Tarapoto	TAR-31	lower Member, Ipuroro Fm.	this study: Fig. 10F		1.967	1.136
		MUSM 4541	Microscleromys cribriphilus	left dp4	anteriorly broken	Tarapoto	TAR-31	lower Member, Ipuroro Fm.	this study		2.112	1.223
		MUSM 4542	Microscleromys cribriphilus	right dp4	posterior fragment	Tarapoto	TAR-31	lower Member, Ipuroro Fm.	this study		1.266	1.164
		MUSM 4543	Microscleromys cribriphilus	right dp4	very worn + eroded	Tarapoto	TAR-31	lower Member, Ipuroro Fm.	this study		1.824	1.188
		MUSM 4544	Microscleromys cribriphilus	right dp4	very worn + digested	Tarapoto	TAR-31	lower Member, Ipuroro Fm.	this study		1.991	1.195
		MUSM 4545	Microscleromys cribriphilus	right p4 or dp4	posterior fragment, digested	Tarapoto	TAR-31	lower Member, Ipuroro Fm.	this study		1.535	1.529
		MUSM 4546	Microscleromys cribriphilus	left p4	almost fresh	Tarapoto	TAR-31	lower Member, Ipuroro Fm.	this study: Fig. 10L		1.481	1.481	0.85	1.123	0.573937	0.758271
		MUSM 4547	Microscleromys cribriphilus	left p4		Tarapoto	TAR-31	lower Member, Ipuroro Fm.	this study		1.655	1.459
		MUSM 4548	Microscleromys cribriphilus	left p4	almost fresh	Tarapoto	TAR-31	lower Member, Ipuroro Fm.	this study: Fig. 10G		1.615	1.529	1.243	1.308	0.769659	0.809907
		MUSM 4549	Microscleromys cribriphilus	left p4		Tarapoto	TAR-31	lower Member, Ipuroro Fm.	this study		1.696	1.477	1.03	1.156
		MUSM 4550	Microscleromys cribriphilus	left p4	posteriorly broken	Tarapoto	TAR-31	lower Member, Ipuroro Fm.	this study: Fig. 10P		1.609	1.472
		MUSM 4551	Microscleromys cribriphilus	right p4		Tarapoto	TAR-31	lower Member, Ipuroro Fm.	this study		1.529	1.292	0.976	1.006	0.638326	0.657946
		MUSM 4552	Microscleromys cribriphilus	right p4	very worn	Tarapoto	TAR-31	lower Member, Ipuroro Fm.	this study		1.527	1.243
		MUSM 4553	Microscleromys cribriphilus	right p4	almost fresh	Tarapoto	TAR-31	lower Member, Ipuroro Fm.	this study: Fig. 10B		1.685	1.342	1.084	1.117	0.643323	0.662908
		MUSM 4554	Microscleromys cribriphilus	right p4		Tarapoto	TAR-31	lower Member, Ipuroro Fm.	this study		1.759	1.431	0.796	0.978	0.45253	0.555998
		MUSM 4555	Microscleromys cribriphilus	right p4		Tarapoto	TAR-31	lower Member, Ipuroro Fm.	this study		1.752	1.544
		MUSM 4556	Microscleromys cribriphilus	right p4		Tarapoto	TAR-31	lower Member, Ipuroro Fm.	this study		1.832	1.488	1.208	0.995	0.659389	0.543122
		MUSM 4557	Microscleromys cribriphilus	right p4		Tarapoto	TAR-31	lower Member, Ipuroro Fm.	this study		1.676	1.442
		MUSM 4558	Microscleromys cribriphilus	right p4	posteriorly broken	Tarapoto	TAR-31	lower Member, Ipuroro Fm.	this study		1.498	1.355
IGM 251018	IGM-DU 88-672*		Microscleromys cribriphilus	right p4		La Venta	CVP 9, Fish Bed	Baraya Member, Villavieja Fm.	Walton, 1990: fig. 12A; Walton, 1997: fig. 24.2M; this study: Fig. 10Q	Microscleromys cribriphilus (Walton, 1990)	1.82	1.59
IGM unnumbered specimen	IGM-DU 88-818		Microscleromys cribriphilus	left p4		La Venta	CVP 13B, Fish Bed	Baraya Member, Villavieja Fm.	Walton, 1990: fig. 12C	Microscleromys cribriphilus (Walton, 1990)	1.79	1.62
		MUSM 4559	Microscleromys cribriphilus	left m	posterior fragment	Tarapoto	TAR-31	lower Member, Ipuroro Fm.	this study		1.284	1
		MUSM 4560	Microscleromys cribriphilus	left m	anteriorly and lingually broken	Tarapoto	TAR-31	lower Member, Ipuroro Fm.	this study		1.492	1.249
		MUSM 4561	Microscleromys cribriphilus	left m	labial fragment	Tarapoto	TAR-31	lower Member, Ipuroro Fm.	this study		1.637	1.175
		MUSM 4562	Microscleromys cribriphilus	right m	worn	Tarapoto	TAR-31	lower Member, Ipuroro Fm.	this study		1.375	1.392
		MUSM 4563	Microscleromys cribriphilus	right m	posteriorly broken	Tarapoto	TAR-31	lower Member, Ipuroro Fm.	this study		1.375	1.295
		MUSM 4564	Microscleromys cribriphilus	right m	posterior fragment	Tarapoto	TAR-31	lower Member, Ipuroro Fm.	this study		1.57	1.351
		MUSM 4565	Microscleromys cribriphilus	right m	posteriorly broken	Tarapoto	TAR-31	lower Member, Ipuroro Fm.	this study		1.522	1.24
IGM unnumbered specimen	IGM-DU 89-676		Microscleromys cribriphilus	left m1 or m2 (or p4?)		La Venta	CVP 9, Fish Bed	Baraya Member, Villavieja Fm.	Walton, 1990: fig. 12B	Microscleromys cribriphilus (Walton, 1990)	1.69	1.62
		MUSM 4566	Microscleromys cribriphilus	left m1 or m2?	worn, digested	Tarapoto	TAR-31	lower Member, Ipuroro Fm.	this study		1.594	1.409
IGM 250309	IGM-DU 88-809		Microscleromys cribriphilus	right m1 or m2?	mesially broken	La Venta	CVP 10A, Fish Bed	Baraya Member, Villavieja Fm.	Walton, 1990: fig. 12E	Microscleromys cribriphilus (Walton, 1990)	1.49	1.38
		MUSM 4567	Microscleromys cribriphilus	left m1?		Tarapoto	TAR-31	lower Member, Ipuroro Fm.	this study		1.563	1.275
		MUSM 4568	Microscleromys cribriphilus	left m1?		Tarapoto	TAR-31	lower Member, Ipuroro Fm.	this study		1.479	1.308
		MUSM 4569	Microscleromys cribriphilus	left m1?		Tarapoto	TAR-31	lower Member, Ipuroro Fm.	this study		1.548	1.266	1	1.201	0.645995	0.77584
		MUSM 4570	Microscleromys cribriphilus	left m1?		Tarapoto	TAR-31	lower Member, Ipuroro Fm.	this study		1.655	1.355	0.883	0.887	0.533535	0.535952
		MUSM 4571	Microscleromys cribriphilus	left m1?		Tarapoto	TAR-31	lower Member, Ipuroro Fm.	this study		1.678	1.364
		MUSM 4572	Microscleromys cribriphilus	left m1?	posteriorly broken	Tarapoto	TAR-31	lower Member, Ipuroro Fm.	this study		1.709	1.422
		MUSM 4573	Microscleromys cribriphilus	left m1?		Tarapoto	TAR-31	lower Member, Ipuroro Fm.	this study		1.431	1.208
		MUSM 4574	Microscleromys cribriphilus	left m1?		Tarapoto	TAR-31	lower Member, Ipuroro Fm.	this study		1.416	1.271
		MUSM 4575	Microscleromys cribriphilus	left m1?		Tarapoto	TAR-31	lower Member, Ipuroro Fm.	this study		1.535	1.442
		MUSM 4576	Microscleromys cribriphilus	left m1?		Tarapoto	TAR-31	lower Member, Ipuroro Fm.	this study		1.496	1.232
		MUSM 4577	Microscleromys cribriphilus	left m1?		Tarapoto	TAR-31	lower Member, Ipuroro Fm.	this study		1.442	1.381
		MUSM 4578	Microscleromys cribriphilus	left m1?		Tarapoto	TAR-31	lower Member, Ipuroro Fm.	this study		1.535	1.325
		MUSM 4579	Microscleromys cribriphilus	left m1?		Tarapoto	TAR-31	lower Member, Ipuroro Fm.	this study		1.561	1.392	0.926	1.013	0.593209	0.648943
		MUSM 4580	Microscleromys cribriphilus	left m1?	digested	Tarapoto	TAR-31	lower Member, Ipuroro Fm.	this study		1.637	1.308	1.136	1.071	0.693952	0.654246
		MUSM 4581	Microscleromys cribriphilus	left m1?		Tarapoto	TAR-31	lower Member, Ipuroro Fm.	this study: Fig. 10H		1.472	1.208
		MUSM 4582	Microscleromys cribriphilus	left m1?	almost fresh	Tarapoto	TAR-31	lower Member, Ipuroro Fm.	this study		1.349	1.156	1.013	1.069	0.750927	0.792439
		MUSM 4583	Microscleromys cribriphilus	left m1?	almost fresh	Tarapoto	TAR-31	lower Member, Ipuroro Fm.	this study: Fig. 10M		1.505	1.221	1.078	1.154	0.716279	0.766777
		MUSM 4584	Microscleromys cribriphilus	left m1?	little eroded	Tarapoto	TAR-31	lower Member, Ipuroro Fm.	this study		1.509	1.162
		MUSM 4585	Microscleromys cribriphilus	left m1?		Tarapoto	TAR-31	lower Member, Ipuroro Fm.	this study		1.485	1.238
		MUSM 4586	Microscleromys cribriphilus	left m1?	digested/eroded	Tarapoto	TAR-31	lower Member, Ipuroro Fm.	this study		1.581	1.275
		MUSM 4587	Microscleromys cribriphilus	left m1?		Tarapoto	TAR-31	lower Member, Ipuroro Fm.	this study		1.585	1.353
		MUSM 4588	Microscleromys cribriphilus	left m1?	almost fresh	Tarapoto	TAR-31	lower Member, Ipuroro Fm.	this study		1.685	1.407	1.199	1.203	0.711573	0.713947
		MUSM 4589	Microscleromys cribriphilus	right m1?		Tarapoto	TAR-31	lower Member, Ipuroro Fm.	this study		1.362	1.173
		MUSM 4590	Microscleromys cribriphilus	right m1?		Tarapoto	TAR-31	lower Member, Ipuroro Fm.	this study		1.37	1.149
		MUSM 4591	Microscleromys cribriphilus	right m1?	mesiolingually broken	Tarapoto	TAR-31	lower Member, Ipuroro Fm.	this study		1.407	1.258
		MUSM 4592	Microscleromys cribriphilus	right m1?	almost fresh	Tarapoto	TAR-31	lower Member, Ipuroro Fm.	this study		1.412	1.303	0.874	1.028	0.61898	0.728045
		MUSM 4593	Microscleromys cribriphilus	right m1?		Tarapoto	TAR-31	lower Member, Ipuroro Fm.	this study		1.507	1.347
		MUSM 4594	Microscleromys cribriphilus	right m1?		Tarapoto	TAR-31	lower Member, Ipuroro Fm.	this study		1.386	1.201
		MUSM 4595	Microscleromys cribriphilus	right m1?		Tarapoto	TAR-31	lower Member, Ipuroro Fm.	this study		1.65	1.399
		MUSM 4596	Microscleromys cribriphilus	right m1?		Tarapoto	TAR-31	lower Member, Ipuroro Fm.	this study		1.459	1.338
		MUSM 4597	Microscleromys cribriphilus	right m1?		Tarapoto	TAR-31	lower Member, Ipuroro Fm.	this study		1.57	1.375
		MUSM 4598	Microscleromys cribriphilus	right m1?	mesiolingually broken	Tarapoto	TAR-31	lower Member, Ipuroro Fm.	this study		1.529	1.357
		MUSM 4599	Microscleromys cribriphilus	right m1?	almost fresh	Tarapoto	TAR-31	lower Member, Ipuroro Fm.	this study: Fig. 10C		1.579	1.264	0.911	1.006	0.576947	0.637112
		MUSM 4600	Microscleromys cribriphilus	right m1?	little digested	Tarapoto	TAR-31	lower Member, Ipuroro Fm.	this study		1.572	1.303	1.13	1.082	0.71883	0.688295
		MUSM 4601	Microscleromys cribriphilus	left m2?	digested/eroded	Tarapoto	TAR-31	lower Member, Ipuroro Fm.	this study		1.639	1.44
		MUSM 4602	Microscleromys cribriphilus	left m2?		Tarapoto	TAR-31	lower Member, Ipuroro Fm.	this study: Fig. 10S		1.717	1.414
		MUSM 4603	Microscleromys cribriphilus	left m2?		Tarapoto	TAR-31	lower Member, Ipuroro Fm.	this study: Fig. 10D		1.598	1.388	0.8	1.073	0.500626	0.671464
		MUSM 4604	Microscleromys cribriphilus	left m2?		Tarapoto	TAR-31	lower Member, Ipuroro Fm.	this study		1.622	1.459
		MUSM 4605	Microscleromys cribriphilus	left m2?		Tarapoto	TAR-31	lower Member, Ipuroro Fm.	this study: Fig. 10N		1.707	1.414
		MUSM 4606	Microscleromys cribriphilus	left m2?		Tarapoto	TAR-31	lower Member, Ipuroro Fm.	this study: Fig. 10I		1.7	1.488
		MUSM 4607	Microscleromys cribriphilus	left m2?		Tarapoto	TAR-31	lower Member, Ipuroro Fm.	this study		1.722	1.498
		MUSM 4608	Microscleromys cribriphilus	left m2?		Tarapoto	TAR-31	lower Member, Ipuroro Fm.	this study		1.767	1.49
		MUSM 4609	Microscleromys cribriphilus	right m2?		Tarapoto	TAR-31	lower Member, Ipuroro Fm.	this study		1.605	1.366
		MUSM 4610	Microscleromys cribriphilus	right m2?		Tarapoto	TAR-31	lower Member, Ipuroro Fm.	this study		1.642	1.475	0.909	0.945	0.553593	0.575518
		MUSM 4611	Microscleromys cribriphilus	right m2?	fresh	Tarapoto	TAR-31	lower Member, Ipuroro Fm.	this study		1.685	1.488
		MUSM 4612	Microscleromys cribriphilus	right m2?		Tarapoto	TAR-31	lower Member, Ipuroro Fm.	this study		1.782	1.572
		MUSM 4613	Microscleromys cribriphilus	right m2?	digested	Tarapoto	TAR-31	lower Member, Ipuroro Fm.	this study		1.511	1.531
		MUSM 4614	Microscleromys cribriphilus	right m2?		Tarapoto	TAR-31	lower Member, Ipuroro Fm.	this study		1.735	1.546
		MUSM 4615	Microscleromys cribriphilus	right m2?	digested	Tarapoto	TAR-31	lower Member, Ipuroro Fm.	this study		1.592	1.446
IGM 250303	IGM-DU 88-803		Microscleromys cribriphilus	right m2?		La Venta	CVP 10A, Fish Bed	Baraya Member, Villavieja Fm.	Walton, 1990: fig. 12D; Walton, 1997: fig. 24.2L; this study: Fig. 10R	Microscleromys cribriphilus (Walton, 1990)	1.79	1.44
		MUSM 4616	Microscleromys cribriphilus	left m3	almost fresh	Tarapoto	TAR-31	lower Member, Ipuroro Fm.	this study: Fig. 10O		1.392	1.221	0.982	1.052	0.70546	0.755747
		MUSM 4617	Microscleromys cribriphilus	left m3		Tarapoto	TAR-31	lower Member, Ipuroro Fm.	this study		1.592	1.357
		MUSM 4618	Microscleromys cribriphilus	left m3	mesiolingually broken	Tarapoto	TAR-31	lower Member, Ipuroro Fm.	this study		1.685	1.355
		MUSM 4619	Microscleromys cribriphilus	left m3	almost fresh, very small	Tarapoto	TAR-31	lower Member, Ipuroro Fm.	this study: Fig. 10E		1.082	1.069	0.85	0.984	0.785582	0.909427
		MUSM 4620	Microscleromys cribriphilus	left m3		Tarapoto	TAR-31	lower Member, Ipuroro Fm.	this study: Fig. 10T		1.52	1.247
		MUSM 4621	Microscleromys cribriphilus	left m3?	labiodistal fragment	Tarapoto	TAR-31	lower Member, Ipuroro Fm.	this study		1.505	1.299
		MUSM 4622	Microscleromys cribriphilus	right m3		Tarapoto	TAR-31	lower Member, Ipuroro Fm.	this study: Fig. 10J		1.453	1.277
		MUSM 4420	Microscleromys cribriphilus	left dP4	mesially broken	Tarapoto	TAR-31	lower Member, Ipuroro Fm.	this study		1.581	1.269
		MUSM 4421	Microscleromys cribriphilus	left dP4	distally broken	Tarapoto	TAR-31	lower Member, Ipuroro Fm.	this study		1.741	1.362
		MUSM 4422	Microscleromys cribriphilus	left dP4	labial fragment	Tarapoto	TAR-31	lower Member, Ipuroro Fm.	this study		1.867	1.067
		MUSM 4423	Microscleromys cribriphilus	left dP4	mesiolabially and distolingually broken	Tarapoto	TAR-31	lower Member, Ipuroro Fm.	this study		1.881	1.363
		MUSM 4424	Microscleromys cribriphilus	left dP4	mesiolabially broken	Tarapoto	TAR-31	lower Member, Ipuroro Fm.	this study		1.68	1.236
		MUSM 4425	Microscleromys cribriphilus	left dP4	almost fresh	Tarapoto	TAR-31	lower Member, Ipuroro Fm.	this study: Fig. 10U		1.646	1.183	1.08	0.657	0.656136	0.399149
		MUSM 4426	Microscleromys cribriphilus	left dP4		Tarapoto	TAR-31	lower Member, Ipuroro Fm.	this study		1.695	1.198
		MUSM 4427	Microscleromys cribriphilus	left dP4	almost fresh	Tarapoto	TAR-31	lower Member, Ipuroro Fm.	this study		1.746	1.289	1.05	0.69	0.601375	0.395189
		MUSM 4428	Microscleromys cribriphilus	left dP4	fresh	Tarapoto	TAR-31	lower Member, Ipuroro Fm.	this study: Fig. 10E'		1.794	1.182	0.958	0.651	0.534002	0.362876
		MUSM 4429	Microscleromys cribriphilus	left dP4		Tarapoto	TAR-31	lower Member, Ipuroro Fm.	this study		1.717	1.209
		MUSM 4430	Microscleromys cribriphilus	left dP4		Tarapoto	TAR-31	lower Member, Ipuroro Fm.	this study		1.82	1.276
		MUSM 4431	Microscleromys cribriphilus	left dP4	fresh	Tarapoto	TAR-31	lower Member, Ipuroro Fm.	this study		1.467	1.104	1.034	0.713	0.70484	0.486026
		MUSM 4432	Microscleromys cribriphilus	left dP4		Tarapoto	TAR-31	lower Member, Ipuroro Fm.	this study		1.614	1.018	0.776	0.516	0.480793	0.319703
		MUSM 4433	Microscleromys cribriphilus	left dP4	mesially broken	Tarapoto	TAR-31	lower Member, Ipuroro Fm.	this study		1.628	1.309
		MUSM 4434	Microscleromys cribriphilus	right dP4	mesial fragment	Tarapoto	TAR-31	lower Member, Ipuroro Fm.	this study		1.534	1.244
		MUSM 4435	Microscleromys cribriphilus	right dP4	lingual fragment	Tarapoto	TAR-31	lower Member, Ipuroro Fm.	this study		1.656	1.032
		MUSM 4436	Microscleromys cribriphilus	right dP4	broken	Tarapoto	TAR-31	lower Member, Ipuroro Fm.	this study		1.54	1.325
		MUSM 4437	Microscleromys cribriphilus	right dP4	mesial fragment, fresh	Tarapoto	TAR-31	lower Member, Ipuroro Fm.	this study		1.529	1.348
		MUSM 4438	Microscleromys cribriphilus	right dP4	mesiolingually broken	Tarapoto	TAR-31	lower Member, Ipuroro Fm.	this study		1.65	1.299
		MUSM 4439	Microscleromys cribriphilus	right dP4	sligthly distolabially broken	Tarapoto	TAR-31	lower Member, Ipuroro Fm.	this study		1.797	1.313
		MUSM 4440	Microscleromys cribriphilus	right dP4		Tarapoto	TAR-31	lower Member, Ipuroro Fm.	this study		1.719	1.343
		MUSM 4441	Microscleromys cribriphilus	right dP4	sligthly labially broken	Tarapoto	TAR-31	lower Member, Ipuroro Fm.	this study		1.469	1.327
		MUSM 4442	Microscleromys cribriphilus	right dP4		Tarapoto	TAR-31	lower Member, Ipuroro Fm.	this study		1.843	1.272
		MUSM 4443	Microscleromys cribriphilus	right dP4		Tarapoto	TAR-31	lower Member, Ipuroro Fm.	this study		1.603	1.197
		MUSM 4444	Microscleromys cribriphilus	right dP4		Tarapoto	TAR-31	lower Member, Ipuroro Fm.	this study		1.544	1.378
		MUSM 4445	Microscleromys cribriphilus	right dP4	fresh	Tarapoto	TAR-31	lower Member, Ipuroro Fm.	this study: Fig. 10Z		1.786	1.312
		MUSM 4446	Microscleromys cribriphilus	right dP4	sligthly distolabially broken	Tarapoto	TAR-31	lower Member, Ipuroro Fm.	this study		1.568	1.052
		MUSM 4447	Microscleromys cribriphilus	right dP4		Tarapoto	TAR-31	lower Member, Ipuroro Fm.	this study		1.659	1.131
IGM 250320			Microscleromys cribriphilus	right dP4		La Venta	Fish Bed	Baraya Member, Villavieja Fm.	Walton, 1997: fig. 24.2O; this study: Fig. 10J'	Microscleromys cribriphilus (Walton, 1990)	1.5	1.1
		MUSM 4448	Microscleromys cribriphilus	left P4	labially broken	Tarapoto	TAR-31	lower Member, Ipuroro Fm.	this study		1.524	1.494
		MUSM 4449	Microscleromys cribriphilus	left P4	labial fragment	Tarapoto	TAR-31	lower Member, Ipuroro Fm.	this study		1.448	1.241
		MUSM 4450	Microscleromys cribriphilus	left P4	labial fragment	Tarapoto	TAR-31	lower Member, Ipuroro Fm.	this study		1.556	1.317
		MUSM 4451	Microscleromys cribriphilus	left P4		Tarapoto	TAR-31	lower Member, Ipuroro Fm.	this study		1.507	1.542	1.362	0.737	0.903782	0.489051
		MUSM 4452	Microscleromys cribriphilus	left P4	almost fresh	Tarapoto	TAR-31	lower Member, Ipuroro Fm.	this study: Fig. 10F'		1.48	1.537	1.412	0.672	0.954054	0.454054
		MUSM 4453	Microscleromys cribriphilus	left P4	almost fresh	Tarapoto	TAR-31	lower Member, Ipuroro Fm.	this study: Fig. 10V		1.54	1.698	1.481	1.212	0.961688	0.787013
		MUSM 4454	Microscleromys cribriphilus	left P4	worn and digested	Tarapoto	TAR-31	lower Member, Ipuroro Fm.	this study		1.509	1.512
		MUSM 4455	Microscleromys cribriphilus	left P4		Tarapoto	TAR-31	lower Member, Ipuroro Fm.	this study		1.516	1.778	1.223	0.883	0.806728	0.582454
		MUSM 4456	Microscleromys cribriphilus	left P4	digested	Tarapoto	TAR-31	lower Member, Ipuroro Fm.	this study		1.475	1.771
		MUSM 4457	Microscleromys cribriphilus	left P4	digested	Tarapoto	TAR-31	lower Member, Ipuroro Fm.	this study		1.522	1.795
		MUSM 4458	Microscleromys cribriphilus	left P4	strongly worn	Tarapoto	TAR-31	lower Member, Ipuroro Fm.	this study		1.41	1.634
		MUSM 4459	Microscleromys cribriphilus	right P4	labial fragment	Tarapoto	TAR-31	lower Member, Ipuroro Fm.	this study		1.538	1.306
		MUSM 4460	Microscleromys cribriphilus	right P4	labial fragment	Tarapoto	TAR-31	lower Member, Ipuroro Fm.	this study		1.557	1.131
		MUSM 4461	Microscleromys cribriphilus	right P4		Tarapoto	TAR-31	lower Member, Ipuroro Fm.	this study		1.279	1.42
		MUSM 4462	Microscleromys cribriphilus	right P4		Tarapoto	TAR-31	lower Member, Ipuroro Fm.	this study		1.163	1.308
		MUSM 4463	Microscleromys cribriphilus	right P4		Tarapoto	TAR-31	lower Member, Ipuroro Fm.	this study		1.561	1.699
		MUSM 4464	Microscleromys cribriphilus	right P4	digested	Tarapoto	TAR-31	lower Member, Ipuroro Fm.	this study		1.574	1.769
		MUSM 4465	Microscleromys cribriphilus	right P4	labiomesially broken	Tarapoto	TAR-31	lower Member, Ipuroro Fm.	this study		1.537	1.748
		MUSM 4466	Microscleromys cribriphilus	right P4	almost fresh	Tarapoto	TAR-31	lower Member, Ipuroro Fm.	this study: Fig. 10A'		1.587	1.69	1.416	1.093	0.89225	0.688721
		MUSM 4467	Microscleromys cribriphilus	right P4		Tarapoto	TAR-31	lower Member, Ipuroro Fm.	this study		1.398	1.423
		MUSM 4468	Microscleromys cribriphilus	right P4		Tarapoto	TAR-31	lower Member, Ipuroro Fm.	this study		1.368	1.642
IGM 251040			Microscleromys cribriphilus	right P4		La Venta	Fish Bed	Baraya Member, Villavieja Fm.	Walton, 1997: fig. 24.2J; this study: Fig. 10K'	Microscleromys paradoxalis (Walton, 1990)	1.2	1.5
		MUSM 4469	Microscleromys cribriphilus	right P4 or M3?		Tarapoto	TAR-31	lower Member, Ipuroro Fm.	this study		1.296	1.53
		MUSM 4470	Microscleromys cribriphilus	left M	digested	Tarapoto	TAR-31	lower Member, Ipuroro Fm.	this study		1.223	1.369
		MUSM 4471	Microscleromys cribriphilus	left M		Tarapoto	TAR-31	lower Member, Ipuroro Fm.	this study		1.584	1.316
		MUSM 4472	Microscleromys cribriphilus	right M	mesiolingual fragment	Tarapoto	TAR-31	lower Member, Ipuroro Fm.	this study		1.419	1.523
		MUSM 4473	Microscleromys cribriphilus	right M	mesiolingual fragment	Tarapoto	TAR-31	lower Member, Ipuroro Fm.	this study		1.334	1.325
		MUSM 4474	Microscleromys cribriphilus	right M	labial fragment	Tarapoto	TAR-31	lower Member, Ipuroro Fm.	this study		1.58	1.198
		MUSM 4475	Microscleromys cribriphilus	right M	distolabially broken	Tarapoto	TAR-31	lower Member, Ipuroro Fm.	this study		1.605	1.664
		MUSM 4476	Microscleromys cribriphilus	right M	sligthly distolabially broken	Tarapoto	TAR-31	lower Member, Ipuroro Fm.	this study		1.3	1.515
		MUSM 4477	Microscleromys cribriphilus	right M	sligthly distolabially broken	Tarapoto	TAR-31	lower Member, Ipuroro Fm.	this study		1.602	1.459
		MUSM 4478	Microscleromys cribriphilus	right M	very worn, slightly labiomesially broken	Tarapoto	TAR-31	lower Member, Ipuroro Fm.	this study		1.381	1.548
		MUSM 4479	Microscleromys cribriphilus	left M1 or M2?		Tarapoto	TAR-31	lower Member, Ipuroro Fm.	this study		1.41	1.648
		MUSM 4480	Microscleromys cribriphilus	left M1 or M2?	lingual fragment	Tarapoto	TAR-31	lower Member, Ipuroro Fm.	this study		1.598	1.409
		MUSM 4481	Microscleromys cribriphilus	left M1 or M2?		Tarapoto	TAR-31	lower Member, Ipuroro Fm.	this study		1.557	1.554
		MUSM 4482	Microscleromys cribriphilus	left M1 or M2?		Tarapoto	TAR-31	lower Member, Ipuroro Fm.	this study		1.608	1.553
		MUSM 4483	Microscleromys cribriphilus	left M1 or M2?	almost fresh	Tarapoto	TAR-31	lower Member, Ipuroro Fm.	this study		1.678	1.46	1.214	0.87	0.72348	0.518474
		MUSM 4484	Microscleromys cribriphilus	left M1 or M2?	eroded and slightly broken mesiolabially	Tarapoto	TAR-31	lower Member, Ipuroro Fm.	this study		1.38	1.417
		MUSM 4485	Microscleromys cribriphilus	left M1 or M2?		Tarapoto	TAR-31	lower Member, Ipuroro Fm.	this study		1.499	1.339	1.277	0.774	0.851901	0.516344
		MUSM 4486	Microscleromys cribriphilus	left M1 or M2?		Tarapoto	TAR-31	lower Member, Ipuroro Fm.	this study		1.455	1.613
		MUSM 4487	Microscleromys cribriphilus	left M1 or M2?	almost fresh	Tarapoto	TAR-31	lower Member, Ipuroro Fm.	this study		1.5	1.311	1.396	0.778	0.930667	0.518667
		MUSM 4488	Microscleromys cribriphilus	left M1 or M2?		Tarapoto	TAR-31	lower Member, Ipuroro Fm.	this study		1.371	1.411
		MUSM 4489	Microscleromys cribriphilus	left M1 or M2?	almost fresh	Tarapoto	TAR-31	lower Member, Ipuroro Fm.	this study: Fig. 10B'		1.521	1.58	1.548	0.841	1.01775	0.552926
		MUSM 4490	Microscleromys cribriphilus	left M1 or M2?		Tarapoto	TAR-31	lower Member, Ipuroro Fm.	this study		1.356	1.274
		MUSM 4491***	Microscleromys cribriphilus	left M1 or M2?	almost fresh	Tarapoto	TAR-31	lower Member, Ipuroro Fm.	this study: Fig. 10H'		1.562	1.511	1.318	0.785	0.84379	0.502561
		MUSM 4492	Microscleromys cribriphilus	left M1 or M2?		Tarapoto	TAR-31	lower Member, Ipuroro Fm.	this study		1.473	1.702	1.24	0.757	0.841819	0.513917
		MUSM 4493	Microscleromys cribriphilus	left M1 or M2?		Tarapoto	TAR-31	lower Member, Ipuroro Fm.	this study		1.671	1.568
		MUSM 4494	Microscleromys cribriphilus	left M1 or M2?		Tarapoto	TAR-31	lower Member, Ipuroro Fm.	this study		1.576	1.444
		MUSM 4495	Microscleromys cribriphilus	left M1 or M2?		Tarapoto	TAR-31	lower Member, Ipuroro Fm.	this study		1.653	1.508
		MUSM 4496	Microscleromys cribriphilus	left M1 or M2?		Tarapoto	TAR-31	lower Member, Ipuroro Fm.	this study		1.573	1.486
		MUSM 4497	Microscleromys cribriphilus	left M1 or M2?		Tarapoto	TAR-31	lower Member, Ipuroro Fm.	this study		1.356	1.356
		MUSM 4498	Microscleromys cribriphilus	right M1 or M2?	eroded	Tarapoto	TAR-31	lower Member, Ipuroro Fm.	this study		1.454	1.338
		MUSM 4499	Microscleromys cribriphilus	right M1 or M2?		Tarapoto	TAR-31	lower Member, Ipuroro Fm.	this study		1.356	1.442
		MUSM 4500	Microscleromys cribriphilus	right M1 or M2?	sligthly distolabially broken	Tarapoto	TAR-31	lower Member, Ipuroro Fm.	this study		1.522	1.262
		MUSM 4501	Microscleromys cribriphilus	right M1 or M2?		Tarapoto	TAR-31	lower Member, Ipuroro Fm.	this study		1.594	1.376
		MUSM 4502	Microscleromys cribriphilus	right M1 or M2?	almost fresh	Tarapoto	TAR-31	lower Member, Ipuroro Fm.	this study: Fig. 10G'		1.348	1.275	1.143	0.735	0.847923	0.545252
		MUSM 4503	Microscleromys cribriphilus	right M1 or M2?	slightly labially broken	Tarapoto	TAR-31	lower Member, Ipuroro Fm.	this study		1.582	1.322
		MUSM 4504	Microscleromys cribriphilus	right M1 or M2?		Tarapoto	TAR-31	lower Member, Ipuroro Fm.	this study		1.514	1.514
		MUSM 4505	Microscleromys cribriphilus	right M1 or M2?	fresh	Tarapoto	TAR-31	lower Member, Ipuroro Fm.	this study: Fig. 10W		1.496	1.287	1.269	0.752	0.848262	0.502674
		MUSM 4506	Microscleromys cribriphilus	right M1 or M2?		Tarapoto	TAR-31	lower Member, Ipuroro Fm.	this study		1.363	1.352
		MUSM 4507	Microscleromys cribriphilus	right M1 or M2?		Tarapoto	TAR-31	lower Member, Ipuroro Fm.	this study		1.373	1.355
		MUSM 4508	Microscleromys cribriphilus	right M1 or M2?	fresh, digested	Tarapoto	TAR-31	lower Member, Ipuroro Fm.	this study: Fig. 10L'		1.437	1.448	1.351	0.854	0.940153	0.594294
		MUSM 4509	Microscleromys cribriphilus	right M1 or M2?		Tarapoto	TAR-31	lower Member, Ipuroro Fm.	this study		1.295	1.416
		MUSM 4510	Microscleromys cribriphilus	right M1 or M2?		Tarapoto	TAR-31	lower Member, Ipuroro Fm.	this study		1.504	1.615
		MUSM 4511	Microscleromys cribriphilus	left M2?		Tarapoto	TAR-31	lower Member, Ipuroro Fm.	this study: Fig. 10C'		1.709	1.544	1.409	0.722	0.824459	0.422469
		MUSM 4512	Microscleromys cribriphilus	left M2?		Tarapoto	TAR-31	lower Member, Ipuroro Fm.	this study		1.611	1.66	1.151	0.705	0.714463	0.437616
		MUSM 4513	Microscleromys cribriphilus	left M2?		Tarapoto	TAR-31	lower Member, Ipuroro Fm.	this study: Fig. 10M'		1.71	1.589
		MUSM 4514	Microscleromys cribriphilus	right M2?		Tarapoto	TAR-31	lower Member, Ipuroro Fm.	this study: Fig. 10X		1.595	1.424
		MUSM 4515	Microscleromys cribriphilus	right M2?		Tarapoto	TAR-31	lower Member, Ipuroro Fm.	this study		1.463	1.554	1.349	0.794	0.922078	0.54272
		MUSM 4516	Microscleromys cribriphilus	right M2?		Tarapoto	TAR-31	lower Member, Ipuroro Fm.	this study		1.636	1.579	1.351	0.913	0.825795	0.558068
		MUSM 4517	Microscleromys cribriphilus	left M3?		Tarapoto	TAR-31	lower Member, Ipuroro Fm.	this study: Fig. 10N'		1.377	1.361
		MUSM 4518	Microscleromys cribriphilus	left M3?		Tarapoto	TAR-31	lower Member, Ipuroro Fm.	this study		1.169	1.309
		MUSM 4519	Microscleromys cribriphilus	left M3?		Tarapoto	TAR-31	lower Member, Ipuroro Fm.	this study		1.349	1.495
		MUSM 4520	Microscleromys cribriphilus	left M3?	almost fresh, digested	Tarapoto	TAR-31	lower Member, Ipuroro Fm.	this study		1.275	1.359	1.277	0.768	1.00157	0.602353
		MUSM 4521	Microscleromys cribriphilus	left M3?		Tarapoto	TAR-31	lower Member, Ipuroro Fm.	this study: Fig. 10Y		1.372	1.315
		MUSM 4522	Microscleromys cribriphilus	left M3?		Tarapoto	TAR-31	lower Member, Ipuroro Fm.	this study		1.285	1.387
		MUSM 4523	Microscleromys cribriphilus	left M3?	l M3?	Tarapoto	TAR-31	lower Member, Ipuroro Fm.	this study		1.521	1.751
		MUSM 4524	Microscleromys cribriphilus	left M3?		Tarapoto	TAR-31	lower Member, Ipuroro Fm.	this study		1.415	1.439
		MUSM 4525	Microscleromys cribriphilus	right M3?		Tarapoto	TAR-31	lower Member, Ipuroro Fm.	this study: Fig. 10I'		1.201	1.127	1.125	0.77	0.936719	0.641132
		MUSM 4526	Microscleromys cribriphilus	right M3?		Tarapoto	TAR-31	lower Member, Ipuroro Fm.	this study		1.443	1.07
		MUSM 4527	Microscleromys cribriphilus	right M3?	almost fresh	Tarapoto	TAR-31	lower Member, Ipuroro Fm.	this study		1.246	1.29	1.329	0.807	1.06661	0.647673
		MUSM 4528	Microscleromys cribriphilus	right M3?		Tarapoto	TAR-31	lower Member, Ipuroro Fm.	this study		1.292	1.449
		MUSM 4529	Microscleromys cribriphilus	right M3?	sligthly mesiolabially broken	Tarapoto	TAR-31	lower Member, Ipuroro Fm.	this study		1.299	1.401	1.195	0.666	0.919938	0.512702
		MUSM 4530	Microscleromys cribriphilus	right M3?		Tarapoto	TAR-31	lower Member, Ipuroro Fm.	this study: Fig. 10D'		1.319	1.325
		MUSM 4531	Microscleromys cribriphilus	right M3?	very worn/eroded	Tarapoto	TAR-31	lower Member, Ipuroro Fm.	this study		1.261	1.308
		MUSM 4640	Microscleromys paradoxalis	left dp4	worn + eroded +enteriorly broken	Tarapoto	TAR-31	lower Member, Ipuroro Fm.	this study		1.854	1.338
		MUSM 4641	Microscleromys paradoxalis	left dp4		Tarapoto	TAR-31	lower Member, Ipuroro Fm.	this study: Fig. 9F		2.236	1.295	0.846	0.837	0.378354	0.374329
		MUSM 4642	Microscleromys paradoxalis	left dp4	posterior fragment	Tarapoto	TAR-31	lower Member, Ipuroro Fm.	this study		1.579	1.277
		MUSM 4643	Microscleromys paradoxalis	left dp4	specimen on mb	Tarapoto	TAR-31	lower Member, Ipuroro Fm.	this study: Fig. 9A-E		2.014	1.271	0.598	0.794	0.296922	0.39424
IGM 250308	IGM-DU 88-808*		Microscleromys paradoxalis	right p4		La Venta	CVP 10A, Fish Bed	Baraya Member, Villavieja Fm.	Walton, 1990: fig. 11A; Walton, 1997: fig. 24.2H; this study: Fig. 9K	Microscleromys paradoxalis (Walton, 1990)	2.07	1.95
IGM 250305	IGM-DU 88-805		Microscleromys paradoxalis	right p4		La Venta	CVP 10A, Fish Bed	Baraya Member, Villavieja Fm.	Walton, 1990: fig. 11C, F	Microscleromys paradoxalis (Walton, 1990)	2	1.71
IGM 250306	IGM-DU 88-806		Microscleromys paradoxalis	left p4		La Venta	CVP 10A, Fish Bed	Baraya Member, Villavieja Fm.	Walton, 1990: fig. 11B; this study: Fig. 9G	Microscleromys paradoxalis (Walton, 1990)	1.95	1.63
IGM unnumbered specimen	ING-KU 8604		Microscleromys paradoxalis	right mandible (p4-m2)		La Venta	locality unknown		Walton, 1990: fig. 13A	Microscleromys sp. (Walton, 1990: in the text) / ?Microscleromys sp. (Walton, 1990: in the figure 13)
IGM unnumbered specimen	ING-KU 8604		Microscleromys paradoxalis	right p4		La Venta	locality unknown		Walton, 1990: fig. 13A	Microscleromys sp. (Walton, 1990: in the text) / ?Microscleromys sp. (Walton, 1990: in the figure 13)	1.8	1.83
IGM unnumbered specimen	ING-KU 8604		Microscleromys paradoxalis	right m1		La Venta	locality unknown		Walton, 1990: fig. 13A	Microscleromys sp. (Walton, 1990: in the text) / ?Microscleromys sp. (Walton, 1990: in the figure 13)	1.92	1.7
IGM unnumbered specimen	ING-KU 8604		Microscleromys paradoxalis	right m2		La Venta	locality unknown		Walton, 1990: fig. 13A	Microscleromys sp. (Walton, 1990: in the text) / ?Microscleromys sp. (Walton, 1990: in the figure 13)	1.85	1.57
		MUSM 4644	Microscleromys paradoxalis	left m	anterior fragment	Tarapoto	TAR-31	lower Member, Ipuroro Fm.	this study		1.624	1.73
		MUSM 4645	Microscleromys paradoxalis	right m	posteriorly broken	Tarapoto	TAR-31	lower Member, Ipuroro Fm.	this study		1.457	1.524
IGM 250265	IGM-DU 88-765		Microscleromys paradoxalis	right m	fragment	La Venta	locality 075, below the Tatcoa Sandstone	La Victoria Fm.	Walton, 1990: fig. 13B	Microscleromys ?paradoxalis (Walton, 1990: in the text) / Microscleromys sp. (Walton, 1990: in the figure 13)	1.46	1.57
		MUSM 4646	Microscleromys paradoxalis	left m1 or m2		Tarapoto	TAR-31	lower Member, Ipuroro Fm.	this study		1.785	1.416
		MUSM 4647	Microscleromys paradoxalis	left m1 or m2	fresh, digested	Tarapoto	TAR-31	lower Member, Ipuroro Fm.	this study: Fig. 9H		1.858	1.531	1.032	1.03	0.555436	0.55436
		MUSM 4648	Microscleromys paradoxalis	left m1 or m2		Tarapoto	TAR-31	lower Member, Ipuroro Fm.	this study: Fig. 9I		1.811	1.598
		MUSM 4649	Microscleromys paradoxalis	left m1 or m2		Tarapoto	TAR-31	lower Member, Ipuroro Fm.	this study: Fig. 9N		2.019	1.73
		MUSM 4650	Microscleromys paradoxalis	left m1 or m2	fresh, fractured	Tarapoto	TAR-31	lower Member, Ipuroro Fm.	this study: Fig. 9M		1.843	1.83	1.076	1.336	0.583831	0.724905
IGM 250307	IGM-DU 88-807		Microscleromys paradoxalis	left m1 or m2		La Venta	CVP 10A, Fish Bed	Baraya Member, Villavieja Fm.	Walton, 1990: fig. 11H	Microscleromys paradoxalis (Walton, 1990)	1.85	1.63
IGM unnumbered specimen	IGM-DU 88-814		Microscleromys paradoxalis	left m1 or m2	slightly worn	La Venta	006-1, Monkey Beds	Baraya Member, Villavieja Fm.	Walton, 1990: fig. 11D	Microscleromys paradoxalis (Walton, 1990)	2.05	1.71
IGM unnumbered specimen	IGM-DU 89-675		Microscleromys paradoxalis	left m1 or m2		La Venta	CVP 9, Fish Bed	Baraya Member, Villavieja Fm.	Walton, 1990: fig. 11G	Microscleromys paradoxalis (Walton, 1990)	1.73	1.68
IGM 250288	IGM-DU 88-788		Microscleromys paradoxalis	left m1 or m2		La Venta	CVP 10, Fish Bed	Baraya Member, Villavieja Fm.	Walton, 1990: fig. 12F	Microscleromys cribriphilus (Walton, 1990)	2.1	1.49
		MUSM 4651	Microscleromys paradoxalis	right m1 or m2		Tarapoto	TAR-31	lower Member, Ipuroro Fm.	this study		1.902	1.557	1.041	0.924	0.547319	0.485804
		MUSM 4652	Microscleromys paradoxalis	right m1 or m2		Tarapoto	TAR-31	lower Member, Ipuroro Fm.	this study		1.947	1.672	1.01	1.18	0.518747	0.606061
		MUSM 4653	Microscleromys paradoxalis	right m1 or m2		Tarapoto	TAR-31	lower Member, Ipuroro Fm.	this study		1.824	1.583
		MUSM 4654	Microscleromys paradoxalis	right m1 or m2		Tarapoto	TAR-31	lower Member, Ipuroro Fm.	this study: Fig. 9L		1.869	1.501
		MUSM 4655	Microscleromys paradoxalis	right m1 or m2	anterior fragment	Tarapoto	TAR-31	lower Member, Ipuroro Fm.	this study		1.505	1.72
		MUSM 4656	Microscleromys paradoxalis	right m1 or m2	eroded	Tarapoto	TAR-31	lower Member, Ipuroro Fm.	this study		1.75	1.431
IGM 250319	IGM-DU 88-819		Microscleromys paradoxalis	right m1 or m2		La Venta	CVP 13B, Fish Bed	Baraya Member, Villavieja Fm.	Walton, 1990: fig. 11E; Walton, 1997: fig. 24.2G	Microscleromys paradoxalis (Walton, 1990)	1.95	1.8
		MUSM 4643	Microscleromys paradoxalis	left m1	specimen on mb	Tarapoto	TAR-31	lower Member, Ipuroro Fm.	this study: Fig. 9A-E		1.884	1.655	0.891	1.082	0.47293	0.57431
		MUSM 4657	Microscleromys paradoxalis	left m3	almost fresh	Tarapoto	TAR-31	lower Member, Ipuroro Fm.	this study		1.713	1.29	0.969	0.993	0.565674	0.579685
IGM 250274	IGM-DU 88-774		Microscleromys paradoxalis	left m3		La Venta	CVP 5, Fish Bed	Baraya Member, Villavieja Fm.	Walton, 1990: fig. 12H	Microscleromys cribriphilus (Walton, 1990)	1.85	1.49
IGM 250285	IGM-DU 88-785		Microscleromys paradoxalis	left m3		La Venta	CVP 9, Fish Bed	Baraya Member, Villavieja Fm.	Walton, 1990: fig. 12G	Microscleromys cribriphilus (Walton, 1990)	1.9	1.44
IGM 250304	IGM-DU 88-804		Microscleromys paradoxalis	left m3		La Venta	CVP 10A, Fish Bed	Baraya Member, Villavieja Fm.	Walton, 1990: fig. 12I	Microscleromys cribriphilus (Walton, 1990)	1.79	1.44
IGM 251020	IGM-DU 89-674		Microscleromys paradoxalis	right m3		La Venta	CVP 9, Fish Bed	Baraya Member, Villavieja Fm.	Walton, 1990: fig. 13C; Walton, 1997: fig. 24.2K; this study: Fig. 9O	Microscleromys ?paradoxalis (Walton, 1990); Microscleromys cribriphilus (Walton, 1997)	1.78	1.3
		MUSM 4623	Microscleromys paradoxalis	left dP4		Tarapoto	TAR-31	lower Member, Ipuroro Fm.	this study: Fig. 9Q		1.844	2.007
IGM 250302	IGM-DU 88-802		Microscleromys paradoxalis	left dP4		La Venta	CVP 10A, Fish Bed	Baraya Member, Villavieja Fm.	Walton, 1990: fig. 12L	Microscleromys cribriphilus (Walton, 1990)	2.15	1.46
IGM unnumbered specimen	IGM-DU 88-815		Microscleromys paradoxalis	left dP4		La Venta	CVP 8, Fish Bed	Baraya Member, Villavieja Fm.	Walton, 1990: fig. 12K; this study: Fig. 9Z	Microscleromys cribriphilus (Walton, 1990)	2	1.38
IGM unnumbered specimen	ING-KU unnumbered specimen		Microscleromys paradoxalis	left dP4		La Venta	locality unknown		Walton, 1990: fig. 12J; this study: Fig. 9U	Microscleromys cribriphilus (Walton, 1990)	2.05	1.64
		MUSM 4624	Microscleromys paradoxalis	left P4		Tarapoto	TAR-31	lower Member, Ipuroro Fm.	this study: Fig. 9A'		1.581	1.991	1.375	0.982	0.869703	0.621126
		MUSM 4625	Microscleromys paradoxalis	right P4		Tarapoto	TAR-31	lower Member, Ipuroro Fm.	this study: Fig. 9V		1.556	2.238	1.238	1.082	0.79563	0.695373
		MUSM 4626	Microscleromys paradoxalis	left M	lingually broken	Tarapoto	TAR-31	lower Member, Ipuroro Fm.	this study		1.744	1.498
		MUSM 4627	Microscleromys paradoxalis	right M	labial fragment	Tarapoto	TAR-31	lower Member, Ipuroro Fm.	this study		1.664	1.155
		MUSM 4628	Microscleromys paradoxalis	left M1 or M2?	lingually broken	Tarapoto	TAR-31	lower Member, Ipuroro Fm.	this study		1.787	1.634
		MUSM 4629	Microscleromys paradoxalis	left M1 or M2?		Tarapoto	TAR-31	lower Member, Ipuroro Fm.	this study: Fig. 9C'		1.875	1.807
		MUSM 4630	Microscleromys paradoxalis	left M1 or M2?		Tarapoto	TAR-31	lower Member, Ipuroro Fm.	this study: Fig. 9B'		1.725	1.715
		MUSM 4631	Microscleromys paradoxalis	left M1 or M2?		Tarapoto	TAR-31	lower Member, Ipuroro Fm.	this study: Fig. 9X		1.717	1.742
		MUSM 4632	Microscleromys paradoxalis	right M1 or M2?		Tarapoto	TAR-31	lower Member, Ipuroro Fm.	this study: Fig. 9W		1.61	1.687
		MUSM 4633	Microscleromys paradoxalis	right M1 or M2?		Tarapoto	TAR-31	lower Member, Ipuroro Fm.	this study: Fig. 9S		1.714	1.534
		MUSM 4634	Microscleromys paradoxalis	right M1 or M2?		Tarapoto	TAR-31	lower Member, Ipuroro Fm.	this study: Fig. 9R		1.829	1.539	1.338	0.932	0.731547	0.509568
		MUSM 4635	Microscleromys paradoxalis	right M1 or M2?	worn	Tarapoto	TAR-31	lower Member, Ipuroro Fm.	this study		1.702	1.637
		MUSM 4636	Microscleromys paradoxalis	right M1 or M2?	digested/eroded	Tarapoto	TAR-31	lower Member, Ipuroro Fm.	this study		1.919	1.782
IGM 250283	IGM-DU 88-783		Microscleromys paradoxalis	left M1 or M2		La Venta	CVP 9, Fish Bed	Baraya Member, Villavieja Fm.	Walton, 1990: fig. 12N; Walton, 1997: fig. 24.2N	Microscleromys cribriphilus (Walton, 1990)	1.82	1.69
IGM unnumbered specimen	IGM-DU 89-673		Microscleromys paradoxalis	left M1 or M2		La Venta	CVP 9, Fish Bed	Baraya Member, Villavieja Fm.	Walton, 1990: fig. 12M	Microscleromys cribriphilus (Walton, 1990)	1.74	1.72
IGM 250321***	IGM-DU 88-821		Microscleromys paradoxalis	right M1 or M2		La Venta	CVP 13B, Fish Bed	Baraya Member, Villavieja Fm.	Walton, 1990: fig. 11I; Walton, 1997: fig. 24.2I; this study: Fig. 9P	Microscleromys paradoxalis (Walton, 1990)	1.76	1.78
		MUSM 4637	Microscleromys paradoxalis	left M3?	poorly worn	Tarapoto	TAR-31	lower Member, Ipuroro Fm.	this study: Fig. 9T		1.525	1.484	1.518	0.844	0.99541	0.553443
IGM 250284	IGM-DU 88-784		Microscleromys paradoxalis	left M3?		La Venta	CVP 9, Fish Bed	Baraya Member, Villavieja Fm.	Walton, 1990: fig. 12O	Microscleromys cribriphilus (Walton, 1990)	1.49	1.64
		MUSM 4638	Microscleromys paradoxalis	right M3?		Tarapoto	TAR-31	lower Member, Ipuroro Fm.	this study: Fig. 9Y		1.42	1.491
		MUSM 4639	Microscleromys paradoxalis	right M3?		Tarapoto	TAR-31	lower Member, Ipuroro Fm.	this study: Fig. 9D'		1.429	1.538
IGM unnumbered specimen	IGM-DU 85-410		Microscleromys paradoxalis	right M3?		La Venta	Fish Bed	Baraya Member, Villavieja Fm.	Walton, 1990: fig. 11J	Microscleromys paradoxalis (Walton, 1990)	1.63	1.66
UNC unnumbered specimen	UNC unnumbered specimen		Microscleromys sp. 1	left P4		La Venta	locality unknown		Walton, 1990: fig. 13D; this study: Fig. 8D	Microscleromys ?paradoxalis (Walton, 1990)	4	5.1
IGM unnumbered specimen	IGM-DU 85-411		Microscleromys sp. 1	left P4	worn	La Venta	CVP , Fish Bed	Baraya Member, Villavieja Fm.	Walton, 1990: fig. 13E; this study: Fig. 8E	Microscleromys ?paradoxalis (Walton, 1990)	3.7	4.9
		MUSM 4658	Microscleromys sp. 2	left astragalus		Tarapoto	TAR-31	lower Member, Ipuroro Fm.	this study: Fig. 11		see Table 1 for measurements
		MUSM 4270	"Scleromys" sp.	left M	posterolabial fragment	Tarapoto	TAR-31	lower Member, Ipuroro Fm.	this study		2.013	2.389	3.155	1.801	1.56731	0.894685
		MUSM 4271	"Scleromys" sp.	left M	labial fragment	Tarapoto	TAR-31	lower Member, Ipuroro Fm.	this study		3.493	1.843		1.998		0.572001
		MUSM 4272	"Scleromys" sp.	left M	mesially broken	Tarapoto	TAR-31	lower Member, Ipuroro Fm.	this study: Fig. 12J		2.531	3.493	4.278	2.316	1.69024	0.915053
		MUSM 4273	"Scleromys" sp.	left M		Tarapoto	TAR-31	lower Member, Ipuroro Fm.	this study: Fig. 12H		3.63	3.305	3.807	2.484	1.04876	0.684298
		MUSM 4274	"Scleromys" sp.	left M	very worn	Tarapoto	TAR-31	lower Member, Ipuroro Fm.	this study		3.213	3.187	3.213	1.648	1	0.512916
		MUSM 4275	"Scleromys" sp.	right M	distally worn	Tarapoto	TAR-31	lower Member, Ipuroro Fm.	this study: Fig. 12I		3.089	3.553	3.242	1.995		0.64584
		MUSM 4276	"Scleromys" sp.	right M		Tarapoto	TAR-31	lower Member, Ipuroro Fm.	this study: Fig. 12K-O		3.216	2.556	3.933		1.22295
		MUSM 4277	"Scleromys" sp.	left dp4		Tarapoto	TAR-31	lower Member, Ipuroro Fm.	this study: Fig. 12A		4.829	2.855	1.641	2.236	0.339822	0.463036
		MUSM 4278	"Scleromys" sp.	right dp4	distal fragment	Tarapoto	TAR-31	lower Member, Ipuroro Fm.	this study		2.121	2.756	2.046	2.001	0.964639	0.943423
		MUSM 4279	"Scleromys" sp.	right dp4	distally broken	Tarapoto	TAR-31	lower Member, Ipuroro Fm.	this study: Fig. 12C		4.341	2.838	2.031	2.067	0.467865	0.476158
		MUSM 4280	"Scleromys" sp.	left p4		Tarapoto	TAR-31	lower Member, Ipuroro Fm.	this study: Fig. 12E-G		3.834	3.834	4.313	5.815	1.12493	1.51669
		MUSM 4281	"Scleromys" sp.	right m		Tarapoto	TAR-31	lower Member, Ipuroro Fm.	this study: Fig. 12B		3.925	3.332	3.249	4.685	0.827771	1.19363
		MUSM 4282	"Scleromys" sp.	right m		Tarapoto	TAR-31	lower Member, Ipuroro Fm.	this study: Fig. 12D		4.058	4.009	3.318	3.337	0.817644	0.822326
Specimens of Microscleromys from La Venta mentionned by Walton (1990) not included in this study
IGM 251042	IGM-DU 89-696		Microscleromys	p4		La Venta	CVP , Fish Bed	Baraya Member, Villavieja Fm.	Walton (1990)	Microscleromys paradoxalis (Walton, 1990)
IGM unnumbered specimen	IGM-DU 88-812		Microscleromys	m1 or m2		La Venta			Walton (1990)	Microscleromys cribriphilus (Walton, 1990)
IGM unnumbered specimen	IGM-DU 88-820		Microscleromys	dP4		La Venta			Walton (1990)	Microscleromys cribriphilus (Walton, 1990)
IGM 251041	IGM-DU 89-695		Microscleromys	dP4		La Venta			Walton (1990)	Microscleromys cribriphilus (Walton, 1990)
IGM unnumbered specimen	IGM-DU 88-823		Microscleromys	M1 or M2		La Venta	CVP , Fish Bed	Baraya Member, Villavieja Fm.	Walton (1990)	Microscleromys paradoxalis (Walton, 1990)
IGM unnumbered specimen	IGM-DU 89-671		Microscleromys	M3		La Venta	CVP , Fish Bed	Baraya Member, Villavieja Fm.	Walton (1990)	Microscleromys paradoxalis (Walton, 1990)
IGM 250286	IGM-DU 88-786		Microscleromys	M3		La Venta			Walton (1990)	Microscleromys cribriphilus (Walton, 1990)
Hb, maximum labial crown height; Hg, maximum lingual crown height; HIb, hypsodonty index (calculated from Hb); HIg, hypsodonty index (calculated from Hg); len, maximum mesiodistal length; ; wid, maximum linguolabial width.
