# Supplementary material for: Late middle Miocene caviomorph rodents from Tarapoto, Peruvian Amazonia
Source: PLoS One. 2021 Nov 3;16(11):e0258455. doi: 10.1371/journal.pone.0258455 (PMC8565788; doi:10.1371/journal.pone.0258455)
Supplement: S2 Table — For the references, see the manuscript. Fm., Formation; INGEMMET, Instituto Geológico Minero y Metalúrgico, Lima; MACN, Museo Argentino de Ciencias Naturales, Buenos Aires; MLP, Museo de Ciencias Naturales de La Plata; MMP, Museo Municipal De Ciencias Naturales Lorenzo Scaglia, Mar del Plata; MNHN-Bol, Museo Nacional de Historia Natural, La Paz, Bolivia; MNHN, Musée National d’Histoire Naturelle, Paris; MUSM, Museo de Historia Natural de la Universidad Nacional Mayor San Marcos, Lima; UM, Université de Montpellier. (XLSX) [file pone.0258455.s004.xlsx]

## Sheet: Feuil1
S2 Table. Extinct and extant caviomorph taxa used for dental comparisons in this study. For the references, see the manuscript. Fm., Formation; INGEMMET, Instituto Geológico Minero y Metalúrgico, Lima; MACN, Museo Argentino de Ciencias Naturales, Buenos Aires; MLP, Museo de Ciencias Naturales de La Plata; MMP, Museo Municipal De Ciencias Naturales Lorenzo Scaglia, Mar del Plata; MNHN-Bol, Museo N…
Genus	Species	Author(s)	Locality and/or Formation (Fm.)	Age	Observed material (original or cast)	Primary references
Cachiyacuy	C. contamanensis	Antoine et al., 2012	Contamana CTA-27 (Pozo Fm.), Peru	late middle Eocene	MUSM (original)	Antoine et al., 2012; Boivin et al., 2017a
	C. kummeli	Antoine et al., 2012	Contamana CTA-27 (lower Mb., Pozo Fm.) and Santa Rosa ("Yahuarango Fm."), Peru	late middle Eocene–early Oligocene	MUSM & UM (original & cast)	Antoine et al., 2012; Boivin et al., 2017a
Canaanimys	C. maquiensis	Antoine et al., 2012	Contamana CTA-27 (Pozo Fm.), Peru	late middle Eocene	MUSM (original)	Antoine et al., 2012; Boivin et al., 2017a
Pozomys	P. ucayaliensis	Boivin in Boivin et al., 2017	Contamana CTA-29 (lower Mb., Pozo Fm.) and Santa Rosa ("Yahuarango Fm."), Peru	late middle Eocene–early Oligocene	MUSM & UM (original & cast)	Boivin et al., 2017a; Arnal et al., 2020
Eoespina	E. woodi	Frailey & Campbell, 2004	Santa Rosa (Yahuarango Fm.), Peru	?late Eocene / early Oligocene	INGEMMET (holotype)	Frailey & Campbell, 2004
Tarapotomys	T. mayoensis	Boivin et al., 2018	TAR-01, Shapaja (Pozo Fm.), Peru	early Oligocene	MUSM (original)	Boivin et al., 2018a
	T. subandinus	Boivin et al., 2018	TAR-20, -72, -21, -22, Shapaja (Pozo Fm.), Peru	early Oligocene	MUSM (original)	Boivin et al., 2018a; Antoine et al., 2021
Octodontoidea
Eodelphomys	E. almeidacomposi	Frailey & Campbell, 2004	Santa Rosa (Yahuarango Fm.), Peru	?late Eocene / early Oligocene	INGEMMET (holotype)	Frailey & Campbell, 2004
Adelphomyinae indet. 2			Contamana CTA-61 (Chambira Fm.), Peru	late Oligocene	MUSM (original)	Boivin et al., 2017b
Paulacoutomys	P. paulista	Vucetich, de Souza Cunha & Ferraz de Alvarenga,1993	Fazenda Santa Fé (Tremembé Fm.), Brazil	late early Oligocene – late Oligocene	MLP (cast)	Vucetich et al.,1993b
Xylechimys	X. obliquus	Patterson & Pascual, 1968	Laguna de los Machos (Sarmiento Fm.), Argentina	late early Oligocene – late Oligocene	MLP (original)	Patterson & Pascual, 1968
Platypittamys	P. brachyodon	Wood, 1949	Scaritt Pocket (Sarmiento Fm.), Argentina	late early Oligocene – late Oligocene	UM (cast)	Wood, 1949; Wood & Patterson, 1959
Deseadomys	D. arambourgi	Wood & Patterson, 1959	Cabeza Blanca (Sarmiento Fm.) and La Flecha, Argentina	late early Oligocene – late Oligocene	MHNH (original)	Wood & Patterson, 1959
Ethelomys	E. loomisi	(Wood & Patterson, 1959)	Cabeza Blanca (Sarmiento Fm.), Argentina	late early Oligocene – late Oligocene	UM (cast)	Wood & Patterson, 1959; Vucetich et al., 2015b
Acarechimys	A. leucothea	Vucetich, Dozo, Arnal & Pérez, 2015	Cabeza Blanca (Sarmiento Fm.), Argentina	late early Oligocene – late Oligocene	UM (cast)	Vucetich et al., 2015b
	A. pulchellus	(Ameghino, 1902)	Gran Barranca (also collected by Ameghino; Sarmiento Fm.), Argentina	early Miocene		Vucetich et al., 2010
	A. minutissimus	(Ameghino, 1887)	Pinturas Fm. (for the list of localities, see Kramarz, 2004) and Santa Cruz Fm., Argentina	late early Miocene	MLP (original)	Kramarz, 2004
	A. minutus	(Ameghino, 1887)	Santa Cruz Fm., Argentina	late early Miocene	MACN & MLP (original)	Kramarz, 2004
	A. constans	(Ameghino, 1887)	Santa Cruz Fm., Argentina	late early Miocene	MLP (original)	Ameghino, 1887
Dudumus	D. ruigomezi	Arnal, Kramarz, Vucetich & Vieyes, 2014	Bryn Gwyn (Sarmiento Fm.), Argentina	early Miocene	MACN (original)	Arnal et al., 2014
Caviocricetus	C. lucasi	Vucetich & Verzi,1996	Bryn Gwyn and Gran Barranca (Sarmiento Fm.), Paso Córdoba (Chinchinales Fm.) and Cerro Bandera (Cerro Bandera Fm.), Argentina	early Miocene	MACN (original)	Vucetich & Verzi,1996; Vucetich et al., 2010
Prospaniomys	P. priscus	Ameghino, 1902	Gran Barranca, Bryn Gwyn?, Sacanana (also collected by Ameghino; Sarmiento Fm.), Argentina	early Miocene	MACN (original)	Vucetich et al., 2010
	P. cf. priscus		Pampa de Gran Gan (Sarmiento Fm.), Argentina	early Miocene	MACN (original)	Arnal & Kramarz, 2011
Prostichomys	P. bowni	Kramarz, 2001	Gran Barranca (Sarmiento Fm.) and Pinturas Fm. (for the list of localities, see Kramarz, 2001, 2004), Argentina	early Miocene	MACN (original)	Kramarz, 2001, 2004; Kramarz et al., 2010
Adelphomys	A. candidus	Ameghino,1887	Lago Cardiel and Gobernador Gregores (Pinturas Fm.) and Santa Cruz Fm., Argentina	early Miocene	MACN & MLP (original)	Kramarz, 2004
Paradelphomys	P. fissus	Patterson & Pascual, 1968	Gran Brranca (Sarmiento Fm.), Argentina	early Miocene	MLP (original)	Patterson & Pascual, 1968; Vucetich et al., 2010
Protadelphomys	P. latus	Ameghino, 1902	Gran Brranca, Bryn Gwyn, Sacanana (Sarmiento Fm.), Argentina	early Miocene	MLP (original)	Vucetich & Bond, 1984; Vucetich & Verzi, 1991; Vucetich et al., 1992, 2010
Plesiacarechimys	P. koenigswaldi	Vucetich & Vieytes, 2006	Estancia Cerro San Antonio (Collón Cura Fm.), Argentina	middle Miocene	MLP (original)	Vucetich & Vieytes, 2006
Spaniomys	S. modestus	Ameghino, 1887	Pinturas Fm. (for the list of localities, see Kramarz, 2004) and Santa Cruz Fm., Argentina	late early Miocene	MACN & MLP (original)	Kramarz, 2004; Kay et al., 2012
	S. riparius	Ameghino, 1887	Santa Cruz Fm., Argentina; Pampa Castillo (unnamed Fm.), Chile	late early Miocene	MACN & MLP (original)	Ameghino, 1887, 1894; Flynn et al., 2002
Stichomys	S. regularis	Ameghino, 1887	Santa Cruz Fm., Argentina	late early Miocene	MACN (original)	Ameghino, 1887
Sciamys	S. principalis	Ameghino, 1887	Santa Cruz Fm., Argentina; Pampa Castillo (unnamed Fm.), Chile	late early Miocene	MACN & MLP (original)	Arnal & Vucetich, 2011; Arnal & Pérez, 2013; Flynn et al., 2002
Quebradahondomys	Q. potosiensis	Croft, Chick & Anaya, 2011	Quebrada Honda (unnamed Fm.), Bolivia	late middle Miocene		Croft, Chick & Anaya, 2011
Erethizontoidea
Eopululo	E. wigmorei	Frailey & Campbell, 2004	Santa Rosa (Yahuarango Fm.), Peru	?late Eocene / early Oligocene	INGEMMET (holotype)	Frailey & Campbell, 2004
Kichkasteiromys	K. raimondii	Boivin et al., 2018	TAR-21, Shapaja (Pozo Fm.), Peru	late Eocene	MUSM (original)	Boivin et al., 2018
Shapajamys	S. labocensis	Boivin et al., 2018	TAR-01, Shapaja (Pozo Fm.), Peru	early Oligocene	MUSM (original)	Boivin et al., 2018
Protosteiromys	P. medianus	(Ameghino, 1903)	Cabeza Blanca and La Flecha (Sarmiento Fm.), Argentina	late early Oligocene – late Oligocene	MACN & MHNH (original)	Wood & Patterson, 1959
	P. asmodeophilus	Wood & Patterson, 1959	La Flecha (Sarmiento Fm.), Argentina	late early Oligocene – late Oligocene	MHNH (original)	Wood & Patterson, 1959
	P. pattersoni	Pérez et al., 2019	Salla (Salla Beds), Bolivia	late early Oligocene – late Oligocene	UM (original)	Candela, 2000; Pérez et al., 2019
Palaeosteiromys	P. amazonensis	Boivin in Boivin et al., 2017	Contamana CTA-32 (Chambira Fm.), Peru	late Oligocene	MUSM (original)	Boivin et al., 2017b
Hypsosteiromys	H. axiculus	Patterson, 1958	Bryn Gwyn and Grand Barranca (also collected by Ameghino, Sarmiento Fm.), Argentina	early Miocene	MACN (original)	Candela, 2000; Candela & Vucetich, 2002; Vucetich et al., 2010b
	H. nectus	(Ameghino, 1902)	Gran Barranca (also collected by Ameghino, Sarmiento Fm.), Argentina	early Miocene	MACN & MLP (original)	Candela, 2000; Candela & Vucetich, 2002; Vucetich et al., 2010b
Steiromys	S. detentus	Ameghino, 1887	Santa Cruz Fm., Argentina	early Miocene	MACN & MLP (original)	Candela, 2000; Candela et al., 2012; Kay et al., 2012
	S. duplicatus	Ameghino, 1887	Santa Cruz Fm., Argentina; Pampa Castillo (unnamed Fm.), Chile	early Miocene	MACN & MLP (original)	Candela, 2000; Flynn et al., 2002; Candela et al., 2012; Kay et al., 2012
	S. verzii sensu Candela (2000)					Candela, 2000
Parasteiromys	P. uniformis	(Ameghino, 1903)	Southern Cliff of Lake Colhué Huapi (Gran Barranca and also collected by Ameghino; Sarmiento Fm.), Argentina	early Miocene	MACN & MLP (original)	Ameghino, 1903, 1904; Candela, 1999, 2000; Vucetich et al., 2010b
	P. friantae	Candela, 1999	Southern Cliff of Lake Colhué Huapi (Gran Barranca; Sarmiento Fm.), Argentina	early Miocene	MLP (original)	Candela, 1999, 2000; Vucetich et al., 2010b
Eosteiromys	E. homogidens	Ameghino, 1902	Bryn Gwyn and Grand Barranca (also collected by Ameghino, Sarmiento Fm.), Argentina	early Miocene	MACN & MLP (original)	Candela, 2000; Vucetich et al., 2010b
Eosteiromys	E. annectens	(Ameghino, 1899)	Pinturas Fm. (for the list of localities, see Kramarz, 2004), Argentina	early Miocene	MACN (original)	Kramarz, 2004
Eosteiromys	E. segregatus	Ameghino, 1902	Bryn Gwyn and Gran Barranca localities (Sarmiento Formation), Argentina	early Miocene	MACN (original)	Candela, 2000; Vucetich et al., 2010b
Eosteiromys	E. kramarzi sensu Candela (2000)					Candela, 2000
?Eosteiromys	?Eosteiromys sp. nov.			early Miocene		Candela, 2002
Branisamyopsis	B. australis	Candela, 2003	Southern Cliff of Lake Colhué Huapi (Gran Barranca; Sarmiento Fm.), Argentina	early Miocene	MLP & MHNH (original)	Candela, 2000, 2003; Vucetich et al., 2010b
	B. praesigmoides	Kramarz, 2004	Pinturas Fm. (for the list of localities, see Kramarz, 2004), Argentina	early Miocene	MACN (original)	Kramarz, 2004
Microsteiromys	cf. Microsteiromys sp.		Madre de Dios MD-67 (unnamed Fm.), Peru	middle Miocene	MUSM (original)	Antoine et al., 2013
Neosteiromys	N. pattoni	Candela, 2004	Catamarca Province (Andalhuala Fm.), Argentina	late Miocene		Candela, 2000, 2004
	N. bombifrons	Rovereto, 1914	Andalhuala Fm., Argentina	late Miocene	MACN (original)	Candela, 2000, 2004
Erethizontoidea indet.			Acre area, Brazil	late Miocene		Frailey, 1986
Erethizontoidea indet. large			Acre area, Brazil	late Miocene		Campbell et al., 2006
Erethizontoidea indet. small			Acre area, Brazil	late Miocene		Campbell et al., 2006
Noamys	N. hypsodonta	Ercoli et al., 2021	site 3 of Río Chico Locality (Guanaco Fm.), Argentina	late Miocene and/or early Pliocene		Ercoli et al., 2021
Coendou	C. insidiosus	(Olfers, 1818)		Recent	MNHN (original)
Chinchilloidea or Cavioidea
Branisamys	B. luribayensis	Hoffstetter & Lavocat, 1970	Salla (Salla Beds), Bolivia	late early Oligocene – late Oligocene	MNHN-Bol, MNHN & UM (original)	Hoffstetter & Lavocat, 1970; Lavocat, 1976; Patterson & Wood, 1982
Chinchilloidea
Eoincamys	E. ameghinoi	Frailey & Campbell, 2004	Santa Rosa (Yahuarango Fm.), Peru	?late Eocene / early Oligocene	INGEMMET (holotype)	Frailey & Campbell, 2004
	E. pascuali	Frailey & Campbell, 2004	Santa Rosa (Yahuarango Fm.), Peru	?late Eocene / early Oligocene	INGEMMET (holotype)	Frailey & Campbell, 2004
	E. valverdei	Boivin et al,. 2018	Tarapoto-Shapaja TAR-20, -72, - 21, -13, -22 (upper Mb., Pozo Fm.), Peru	late Eocene–early Oligocene	MUSM & UM (original & cast)	Boivin et al,. 2018a; Antoine et al., 2021
	E. parvus	Boivin et al,. 2018	Tarapoto-Shapaja TAR-20, -21, -22 (upper Mb., Pozo Fm.), Peru	late Eocene–early Oligocene	MUSM & UM (original & cast)	Boivin et al., 2018a
Chambiramys	C. shipiborum	Boivin in Boivin et al., 2017	Contamana CTA-32 (Chambira Fm.), Peru	late Oligocene	MUSM (original)	Boivin et al., 2017b
	C. sylvaticus	Boivin in Boivin et al., 2017	Contamana CTA-61 (Chambira Fm.), Peru	late Oligocene	MUSM (original)	Boivin et al., 2017b
Incamys	I. menniorum	Vucetich, Dozo, Arnal & Pérez, 2015	Cabeza Blanca (Sarmiento Fm.), Argentina	late early Oligocene – late Oligocene	UM (cast)	Vucetich et al., 2015
	I. bolivianus	Hoffstetter & Lavocat, 1970	Cabeza Blanca (Sarmiento Fm.) & Quebrada Fiera (Agua de la Piedra Fm.), Argentina; Salla (Salla Beds), Bolivia	late early Oligocene – late Oligocene	MNHN-Bol, MNHN & UM (original)	Hoffstetter & Lavocat, 1970; Lavocat, 1976; Patterson & Wood, 1982; Busker & Dozo, 2017; Pujos et al, 2021
Garridomys	G. curnunuquem	Kramarz, Vucetich & Arnal, 2013	near Barda Negra (Cerro Bandera Formation), Argentina	early Miocene		Kramarz, Vucetich & Arnal, 2013
Maquiamys	M. praecursor	(Boivin in Boivin et al., 2017)	Contamana CTA-61 (Chambira Fm.), Peru	late Oligocene	MUSM (original)	Boivin et al., 2017b, 2019
Saremmys	S. ligcura	Busker et al., 2019	Bryn Gwyn and Gran Barranca localities (Sarmiento Formation), Argentina	early Miocene		Busker et al., 2019
Scleromys	S. quadrangualtus	Kramarz, 2006	Pinturas Fm. (for the list of localities, see Kramarz, 2006b), Argentina	late early Miocene	MACN & MLP (original)	Kramarz, 2006b; Marivaux et al., 2012
	S. angustus	Ameghino, 1887	Santa Cruz Fm., Argentina	late early Miocene	MACN (original)	Ameghino, 1887
	S. osbornianus	Ameghino, 1894	Santa Cruz Fm. and Pinturas Fm., Argentina	late early Miocene	MACN (original)	Kramarz, 2006
	“Scleromys” shurmanni	Fields, 1957	La Venta (La Victoria and Villavieja Fm.), Colombia	late middle Miocene		Fields, 1957; Walton, 1997
	“Scleromys” cf. shurmanni		La Venta (La Victoria Fm.), Colombia	late middle Miocene		Walton, 1997
	“Scleromys” colombianus	Stehlin, 1940	La Venta (Villavieja Fm.), Colombia	late middle Miocene		Stehlin, 1940; Fields, 1957; Walton, 1997
	“Scleromys” cf. colombianus		La Venta (La Victoria Fm.), Colombia	late middle Miocene		Walton, 1997
	“Scleromys” sp., gr. quadrangulatus-schurmanni-colombianus		Madre de Dios MD-67 (unnamed Fm.), Peru	middle Miocene	MUSM (original)	Antoine et al., 2013
Drytomomys	D. aequatorialis	Anthony, 1922	near the hacienda of Seňor Carrasco (near Nabon), Equador; La Venta, Colombia	late middle Miocene		Anthony, 1922; Fields, 1957; Walton, 1997; Candela & Nasif, 2006
	D. typicus	(Scalabrini in Ameghino, 1889)	Ituzaingo Fm., Argentina	late Miocene		Candela & Nasif, 2006
	“Drytomomys” sp. (small)		La Venta (La Victoria Fm.), Colombia	late middle Miocene		Walton, 1997
	“Drytomomys” sp. (large)		La Venta (La Victoria and Villavieja Fm.), Colombia	late middle Miocene		Walton, 1997
Cavioidea
Asteromys	A. punctus	Ameghino, 1897	Cabeza Blanca & Laguna de los Machos (Sarmiento Fm.), Argentina	late early Oligocene – late Oligocene	MACN (original)	Wood & Patterson, 1959; Pérez & Vucetich, 2012b
Chubutomys	C. simpsoni	Wood & Patterson, 1959	Cabeza Blanca (Sarmiento Fm.), Argentina	late early Oligocene – late Oligocene		Pérez et al., 2012
	C. leucoreios	Pérez et al., 2010	Bryn Gwyn (Sarmineto Fm.), Argentina	early Miocene		Pérez et al., 2010
Australoprocta	A. fleagei	Kramarz, 1998	Bryn Gwyn, Sacanana (Sarmineto Fm.) and Paso Córdoba (Chinchinales Fm.), Argentina	early Miocene	MACN (original)	Kramarz, 1998; Vucetich et al., 2010b
Schistomys	S. erro	Ameghino, 1887	Santa Cruz Fm., Argentina	early Miocene		Pérez, 2010b
Luantus	L. minor	Pérez, Vucetich & Kramarz, 2010	Bryn Gwyn (Sarmineto Fm.), Argentina	early Miocene		Pérez, Vucetich & Kramarz, 2010
	L. initialis	Ameghino, 1902	Gran Barranca (Sarmiento Fm.), Argentina	early Miocene		Vucetich et al., 2010b
	L. propheticus	Ameghino, 1889	25m above the top of the Gran Barranca sequence (Sarmiento Fm.) and Pinturas Fm. (for the list of localities, see Kramarz 2006a), Argentina	late early Miocene		Kramarz, 2006a; Kramarz et al., 2010
	L. toldensis	Kramarz, 2006	Pinturas Fm. (for the list of localities, see Kramarz 2006a), Argentina	late early Miocene		Kramarz, 2006a
Phanomys	P. velutus	Ameghino, 1891	Santa Cruz Fm., Argentina	late early Miocene		Pérez & Vucetich, 2012a
	P. mixtus	Ameghino, 1887	Lago Cardiel, Santa Cruz Fm., Rio Jeinemení Fm. and Pinturas Fm. (for the list of localities, see Kramarz 2006a), Argentina	late early Miocene		Kramarz, 2006a; Pérez & Vucetich, 2012a
Eocardia	E. fissa	Ameghino, 1891	Santa Cruz Fm., Argentina	late early Miocene	MACN (original)	Pérez, 2010b; Candela et al., 2012
Neoreomys	N. pinturensis	Kramarz, 2006	Gran Barranca (Sarmiento Fm.) and Carmen Lower and Potezuelo Sumich Norte (Pinturas Fm.), Argentina	early Miocene		Kramarz, 2006b; Kramarz et al., 2010
	N. australis	Ameghino, 1887	Santa Cruz Fm. and Pinturas Fm. (for the list of localities, see Kramarz 2006b), Argentina; Pampa Castillo (unnamed Fm.), Chile	early Miocene	MACN & MLP (original)	Kramarz, 2006b; Flynn et al., 2002; Candela et al., 2012; Kay et al., 2012
	N. huilensis	Fields, 1957	Lone Tree, La Venta, Colombia	late middle Miocene		Fields, 1957
Guimoys	G. unica	Pérez, 2010	El Petiso & Río Chico localities, Argentina; Quebrada Honda (unnamed Fm.), Bolivia	middle Miocene		Pérez, 2010a; Croft et al., 2011
Microcardiodon	M. williensis	Pérez & Vucetich, 2011	El Petiso, Argentina	middle Miocene		Pérez & Vucetich, 2011
Prodolichotis	"Prodolichotis" pridiana	Fields, 1957	La Venta (La Victoria and Villavieja Fm.), Colombia; Fitzcarrald Arch, Peru	late middle Miocene		Fields, 1957; Walton, 1990, 1997; Tejada-Lara et al., 2015
	P. prisca	(Rovereto, 1914)	Andalhuala Fm., Argentina	late Miocene – early Pliocene		Madozzo-Jaén, 2019
Neocavia	N. lozanoi	Kraglievich, 1932	Andalhuala and Encalilla localities (Andalhuala Fm.), Argentina	late Miocene – early Pliocene	MACN (original)	Madozzo-Jaén et al., 2018
	N. pampeana	Madozzo-Jaén, Pérez, Montalvo & Tomassini, 2018	Caleufú (Cerro Azul Fm.), Argentina	late Miocene – early Pliocene		Madozzo-Jaén et al., 2018
Paleocavia?	Paleocavia? mawka		Chiquimil Fm., Argentina	late Miocene		Madozzo-Jaén & Pérez, 2017
Paleocavia impar	P. impar	(Ameghino,1888)	Paso Otero (Pampiano Fm.), Quequén Salado River and Monte Hermoso Fm., Argentina	Pliocene		Quintana, 1997; Prado & Cerdeño, 1998
Orthomyctera	O. andina	Rovereto, 1914	Salicas Fm. and Andalhuala Fm., Argentina	late Miocene	MACN (original)	Ubilla & Rinderknecht, 2003; Tauber et al., 2005
	O. rigens	Ameghino, 1889	Andalhuala and Monte Hermoso Fm., Argentina	late Miocene – Pliocene	MACN (original)	Quintana, 1997; Ubilla & Rinderknecht, 2003
	O. chapalmalense		Chapadmalal Fm., Argentina	late Pliocene	MLP & MMP (original)	Ubilla & Rinderknecht, 2003
Dolicavia	D. minuscula	Quintana, 1997	'Acantilados atlanticos entre Mar del Plata y Miramar', Argentina	Pliocene	MACN & MMP (original)	Quintana, 1997
Microcavia	M. chapalmalensis	Quintana, 1996	'Playas San Carlos y Los Lobos entre Mar del Plata y Miramar', Argentina	Pliocene	MMP (original)	Quintana, 1996
	M. robusta	Ameghino, 1889	'Sector B de la Punta Hermengo', Argentina	middle Pleistocene	MACN (original)	Quintana, 1996, 1997
	M. australis	(I. Geoffroy St.-Hilaire & d’Orbigny, 1833)		Recent	MACN (original)
Galea	G. orthodonta	Ubilla & Rinderknecht, 2001	'Barrancas costeras del Río de la Plata' (Dolores Fm.), Uruguay	late Pleistocene		Ubilla & Rinderknecht, 2001, 2014
	G. leucoblephara	Burmeister (1861)		Recent	MACN (original)
Dolichotis	D. patagonum	(Zimmermann, 1780)		Recent	MACN & UM (original)
Cavia	C. aperea	Erxleben, 1777		Recent	MACN & MLP (original)
	C. porcellus	(Linnaeus, 1758)		Recent	UM (original)
